# Supplementary material for: A computational analysis of protein-protein interaction networks in neurodegenerative diseases
Source: BMC Syst Biol. 2008 Jun 20;2:52. doi: 10.1186/1752-0509-2-52 (PMC2443111; doi:10.1186/1752-0509-2-52)
Supplement: Additional file 1 — Table s1 ms-blood. [file 1752-0509-2-52-S1.xls]

## Sheet: MSblood_functions_1max1min
GO Identifier	p-value	Gene symbol	GO Term	#Hits in group	Group size	Over(+)/under(-) representation	p-value	FDR (BH)
GO:0006955	1.55054e-06	BCL2, CCL3, CCR7, CD27, CD83, DPP4, HLA-DRA, IKBKE, IL7R, SCYE1, TCF7, ZAP70	immune response	12	929	+	1.55054e-06	0.0008122
GO:0000003	2.53467e-05	ATM, BCL2, CCL3, CCR7, CD27, DNAJA1, PAFAH1B1, SLC12A8, TCF7, ZNF148	reproduction	10	831	+	2.53467e-05	0.0066286
GO:0009408	0.0001948	BCL2, DNAJA1, SERPINH1	response to heat	3	46	+	0.0001948	0.0340251
GO:0007182	0.00026203	SMAD7, SPTBN1	common-partner SMAD protein phosphorylation	2	10	+	0.00026203	0.0343259
GO:0045069	0.000452064	BCL2, CCL3	regulation of viral genome replication	2	13	+	0.000452064	0.0358648
GO:0050900	0.000518458	CCL3, ITGA6, SCYE1	leukocyte migration	3	64	+	0.000518458	0.0358648
GO:0050794	0.000523095	ATM, BAZ2B, BCL2, BRF1, CD27, CKS2, HIST1H1C, IKBKE, IL7R, ITGA6, JUN, MAL, PIK3R2, PTP4A1, SCYE1, SLC12A8, SMAD7, SPTAN1, SPTBN1, TCF7, TIMP1, XPC, ZAP70, ZNF148, ZNF43	regulation of cellular process	25	5726	+	0.000523095	0.0358648
GO:0016485	0.000628904	ATM, JUN, PPP2R5C, ZAP70	protein processing	4	160	+	0.000628904	0.0358648
GO:0016032	0.000674227	BCL2, CCL3, CCR7	viral reproduction	3	70	+	0.000674227	0.0358648
GO:0007165	0.000684442	ATM, BCL2, CCL3, CCR7, CD27, CD83, CKS2, DGKA, DNAJA1, GOLGA4, IKBKE, IL7R, ITGA6, MAL, PAFAH1B1, PIK3R2, PPP2R5C, SCYE1, SMAD7, SPTBN1, TCF7, XPC, ZAP70	signal transduction	23	5096	+	0.000684442	0.0358648
GO:0007276	0.000891856	ATM, CD27, DNAJA1, PAFAH1B1, SLC12A8, ZNF148	gametogenesis	6	464	+	0.000891856	0.0380501
GO:0050896	0.000916931	ATM, BCL2, CCL3, CCR7, CD27, CD83, DNAJA1, DNTT, DPP4, HLA-DRA, IKBKE, IL7R, SCYE1, SERPINH1, SLC12A8, SMAD7, TCF7, XPC, ZAP70, ZNF148	response to stimulus	20	4163	+	0.000916931	0.0380501
GO:0009892	0.0010097	JUN, SLC12A8, SMAD7, SPTAN1, SPTBN1, TIMP1, ZNF148	negative regulation of metabolic process	7	657	+	0.0010097	0.0380501
GO:0045582	0.00108922	CD27, ZAP70	positive regulation of T cell differentiation	2	20	+	0.00108922	0.0380501
GO:0050792	0.00108922	BCL2, CCL3	regulation of viral life cycle	2	20	+	0.00108922	0.0380501
GO:0046777	0.00135413	ATM, JUN, ZAP70	protein amino acid autophosphorylation	3	89	+	0.00135413	0.0411615
GO:0045621	0.00144362	CD27, ZAP70	positive regulation of lymphocyte differentiation	2	23	+	0.00144362	0.0411615
GO:0051016	0.00157241	SPTAN1, SPTBN1	barbed-end actin filament capping	2	24	+	0.00157241	0.0411615
GO:0051607	0.00157241	BCL2, SCYE1	defense response to virus	2	24	+	0.00157241	0.0411615
GO:0016540	0.00163365	ATM, JUN, ZAP70	protein autoprocessing	3	95	+	0.00163365	0.0411615
GO:0019953	0.00181476	ATM, CD27, DNAJA1, PAFAH1B1, SLC12A8, ZNF148	sexual reproduction	6	533	+	0.00181476	0.0411615
GO:0051693	0.00184581	SPTAN1, SPTBN1	actin filament capping	2	26	+	0.00184581	0.0411615
GO:0030835	0.00199037	SPTAN1, SPTBN1	negative regulation of actin filament depolymeriza	2	27	+	0.00199037	0.0411615
GO:0019079	0.0022951	BCL2, CCL3	viral genome replication	2	29	+	0.0022951	0.0411615
GO:0006952	0.00244094	BCL2, CCL3, CCR7, CD83, HLA-DRA, SCYE1, SLC12A8, ZNF148	defense response	8	985	+	0.00244094	0.0411615
GO:0032848	0.00245686	BCL2	negative regulation of cellular pH reduction	1	1	+	0.00245686	0.0411615
GO:0035026	0.00245686	JUN	leading edge cell differentiation	1	1	+	0.00245686	0.0411615
GO:0046730	0.00245686	CCR7	induction of host immune response by virus	1	1	+	0.00245686	0.0411615
GO:0051045	0.00245686	TIMP1	negative regulation of membrane protein ectodomain	1	1	+	0.00245686	0.0411615
GO:0030042	0.00262045	SPTAN1, SPTBN1	actin filament depolymerization	2	31	+	0.00262045	0.0411615
GO:0042981	0.00263795	ATM, BCL2, CD27, MAL, PIK3R2, TCF7, TIMP1	regulation of apoptosis	7	777	+	0.00263795	0.0411615
GO:0007154	0.00265493	ATM, BCL2, CCL3, CCR7, CD27, CD83, CKS2, DGKA, DNAJA1, GOLGA4, IKBKE, IL7R, ITGA6, MAL, PAFAH1B1, PIK3R2, PPP2R5C, SCYE1, SMAD7, SPTBN1, TCF7, XPC, ZAP70	cell communication	23	5578	+	0.00265493	0.0411615
GO:0050793	0.00275724	ATM, BCL2, CD27, MAL, PIK3R2, SCYE1, TCF7, TIMP1, ZAP70	regulation of developmental process	9	1241	+	0.00275724	0.0411615
GO:0045580	0.0027908	CD27, ZAP70	regulation of T cell differentiation	2	32	+	0.0027908	0.0411615
GO:0043067	0.00279373	ATM, BCL2, CD27, MAL, PIK3R2, TCF7, TIMP1	regulation of programmed cell death	7	785	+	0.00279373	0.0411615
GO:0044267	0.00282789	ATM, C6orf165, CD27, DNAJA1, DPP4, IKBKE, JUN, NKTR, PIK3R4, PPP2R5C, PTP4A1, SCYE1, SERPINH1, SLC12A8, SMAD7, SPTAN1, SPTBN1, TIMP1, ZAP70	cellular protein metabolic process	19	4196	+	0.00282789	0.0411615
GO:0000077	0.00412418	ATM, XPC	DNA damage checkpoint	2	39	+	0.00412418	0.0584073
GO:0006796	0.00462766	ATM, IKBKE, JUN, PIK3R2, PIK3R4, PTP4A1, SMAD7, SPTBN1, ZAP70	phosphate metabolic process	9	1341	+	0.00462766	0.061231
GO:0000132	0.00490783	PAFAH1B1	establishment of mitotic spindle orientation	1	2	+	0.00490783	0.061231
GO:0015782	0.00490783	C6orf165	CMP-sialic acid transport	1	2	+	0.00490783	0.061231
GO:0043366	0.00490783	ZAP70	beta selection	1	2	+	0.00490783	0.061231
GO:0051902	0.00490783	BCL2	negative regulation of mitochondrial depolarizatio	1	2	+	0.00490783	0.061231
GO:0016310	0.00549387	ATM, IKBKE, JUN, PIK3R2, PIK3R4, SMAD7, SPTBN1, ZAP70	phosphorylation	8	1125	+	0.00549387	0.0637084
GO:0006468	0.00570714	ATM, IKBKE, JUN, PIK3R4, SMAD7, SPTBN1, ZAP70	protein amino acid phosphorylation	7	894	+	0.00570714	0.0637084
GO:0016477	0.00572965	CCL3, ITGA6, PAFAH1B1, PTP4A1, SCYE1	cell migration	5	471	+	0.00572965	0.0637084
GO:0051246	0.00603995	CD27, JUN, SPTAN1, SPTBN1, TIMP1	regulation of protein metabolic process	5	477	+	0.00603995	0.0637084
GO:0030097	0.00639172	CD27, MAL, TIMP1, ZAP70	hemopoiesis	4	303	+	0.00639172	0.0637084
GO:0019538	0.00673413	ATM, C6orf165, CD27, DNAJA1, DPP4, IKBKE, JUN, NKTR, PIK3R4, PPP2R5C, PTP4A1, SCYE1, SERPINH1, SLC12A8, SMAD7, SPTAN1, SPTBN1, TIMP1, ZAP70	protein metabolic process	19	4515	+	0.00673413	0.0637084
GO:0007127	0.00696525	ATM, CKS2	meiosis I	2	51	+	0.00696525	0.0637084
GO:0008064	0.00696525	SPTAN1, SPTBN1	regulation of actin polymerization and/or depolyme	2	51	+	0.00696525	0.0637084
GO:0019058	0.00696525	BCL2, CCL3	viral infectious cycle	2	51	+	0.00696525	0.0637084
GO:0008283	0.00717917	BCL2, CD27, CKS2, PAFAH1B1, SCYE1, TCF7, TIMP1, ZAP70	cell proliferation	8	1177	+	0.00717917	0.0637084
GO:0001766	0.00735291	MAL	lipid raft polarization	1	3	+	0.00735291	0.0637084
GO:0006384	0.00735291	BRF1	transcription initiation from RNA polymerase III p	1	3	+	0.00735291	0.0637084
GO:0019987	0.00735291	PIK3R2	negative regulation of anti-apoptosis	1	3	+	0.00735291	0.0637084
GO:0030538	0.00735291	TCF7	embryonic genitalia morphogenesis	1	3	+	0.00735291	0.0637084
GO:0031953	0.00735291	JUN	negative regulation of protein amino acid autophos	1	3	+	0.00735291	0.0637084
GO:0043217	0.00735291	MAL	myelin maintenance	1	3	+	0.00735291	0.0637084
GO:0043497	0.00735291	BCL2	regulation of protein heterodimerization	1	3	+	0.00735291	0.0637084
GO:0048619	0.00735291	TCF7	embryonic hindgut morphogenesis	1	3	+	0.00735291	0.0637084
GO:0006928	0.00749683	CCL3, DNAJA1, ITGA6, PAFAH1B1, PTP4A1, SCYE1	cell motility	6	712	+	0.00749683	0.0637084
GO:0009314	0.00757579	ATM, BCL2, XPC	response to radiation	3	164	+	0.00757579	0.0637084
GO:0030832	0.00778118	SPTAN1, SPTBN1	regulation of actin filament length	2	54	+	0.00778118	0.0637084
GO:0051494	0.00778118	SPTAN1, SPTBN1	negative regulation of cytoskeleton organization a	2	54	+	0.00778118	0.0637084
GO:0031000	0.00979213	BCL2	response to caffeine	1	4	+	0.00979213	0.0789396
GO:0050870	0.0104725	CD27, ZAP70	positive regulation of T cell activation	2	63	+	0.0104725	0.0821319
GO:0043066	0.0105016	BCL2, CD27, PIK3R2, TIMP1	negative regulation of apoptosis	4	350	+	0.0105016	0.0821319
GO:0043069	0.0107069	BCL2, CD27, PIK3R2, TIMP1	negative regulation of programmed cell death	4	352	+	0.0107069	0.0825061
GO:0007242	0.0117469	ATM, BCL2, CD27, CKS2, DGKA, DNAJA1, IKBKE, PIK3R2, SMAD7, XPC, ZAP70	intracellular signaling cascade	11	2124	+	0.0117469	0.0831969
GO:0032956	0.0121211	SPTAN1, SPTBN1	regulation of actin cytoskeleton organization and	2	68	+	0.0121211	0.0831969
GO:0042770	0.0121211	ATM, XPC	DNA damage response, signal transduction	2	68	+	0.0121211	0.0831969
GO:0016584	0.0122255	HIST1H1C	nucleosome spacing	1	5	+	0.0122255	0.0831969
GO:0031579	0.0122255	MAL	lipid raft organization and biogenesis	1	5	+	0.0122255	0.0831969
GO:0040001	0.0122255	PAFAH1B1	establishment of mitotic spindle localization	1	5	+	0.0122255	0.0831969
GO:0043249	0.0122255	TIMP1	erythrocyte maturation	1	5	+	0.0122255	0.0831969
GO:0043496	0.0122255	BCL2	regulation of protein homodimerization	1	5	+	0.0122255	0.0831969
GO:0051900	0.0122255	BCL2	regulation of mitochondrial depolarization	1	5	+	0.0122255	0.0831969
GO:0030217	0.0131613	CD27, ZAP70	T cell differentiation	2	71	+	0.0131613	0.0882549
GO:0031323	0.0139948	ATM, BAZ2B, BRF1, CD27, HIST1H1C, IL7R, JUN, PIK3R2, SLC12A8, SMAD7, SPTAN1, SPTBN1, TCF7, TIMP1, ZNF148, ZNF43	regulation of cellular metabolic process	16	3777	+	0.0139948	0.0882549
GO:0006950	0.0140163	ATM, BCL2, CCL3, CCR7, DNAJA1, DNTT, SCYE1, SERPINH1, SMAD7, XPC	response to stress	10	1882	+	0.0140163	0.0882549
GO:0006915	0.0142001	ATM, BCL2, CD27, MAL, PIK3R2, TCF7, TIMP1	apoptosis	7	1064	+	0.0142001	0.0882549
GO:0007442	0.014653	TCF7	hindgut morphogenesis	1	6	+	0.014653	0.0882549
GO:0008588	0.014653	CD27	release of cytoplasmic sequestered NF-kappaB	1	6	+	0.014653	0.0882549
GO:0031573	0.014653	XPC	intra-S DNA damage checkpoint	1	6	+	0.014653	0.0882549
GO:0045059	0.014653	ZAP70	positive thymic T cell selection	1	6	+	0.014653	0.0882549
GO:0045579	0.014653	CD27	positive regulation of B cell differentiation	1	6	+	0.014653	0.0882549
GO:0051882	0.014653	BCL2	mitochondrial depolarization	1	6	+	0.014653	0.0882549
GO:0012501	0.014889	ATM, BCL2, CD27, MAL, PIK3R2, TCF7, TIMP1	programmed cell death	7	1074	+	0.014889	0.0886572
GO:0009628	0.0152062	ATM, BCL2, DNAJA1, SERPINH1, XPC	response to abiotic stimulus	5	599	+	0.0152062	0.0892815
GO:0000075	0.0153539	ATM, XPC	cell cycle checkpoint	2	77	+	0.0153539	0.0892815
GO:0007017	0.015505	CKS2, PAFAH1B1, SPTAN1, SPTBN1	microtubule-based process	4	393	+	0.015505	0.0892815
GO:0019222	0.0160233	ATM, BAZ2B, BRF1, CD27, HIST1H1C, IL7R, JUN, PIK3R2, SLC12A8, SMAD7, SPTAN1, SPTBN1, TCF7, TIMP1, ZNF148, ZNF43	regulation of metabolic process	16	3832	+	0.0160233	0.0894714
GO:0007184	0.0170747	SPTBN1	SMAD protein nuclear translocation	1	7	+	0.0170747	0.0894714
GO:0009304	0.0170747	BRF1	tRNA transcription	1	7	+	0.0170747	0.0894714
GO:0010039	0.0170747	BCL2	response to iron ion	1	7	+	0.0170747	0.0894714
GO:0010224	0.0170747	XPC	response to UV-B	1	7	+	0.0170747	0.0894714
GO:0022409	0.0170747	ITGA6	positive regulation of cell-cell adhesion	1	7	+	0.0170747	0.0894714
GO:0046641	0.0170747	ZAP70	positive regulation of alpha-beta T cell prolifera	1	7	+	0.0170747	0.0894714
GO:0046902	0.0170747	BCL2	regulation of mitochondrial membrane permeability	1	7	+	0.0170747	0.0894714
GO:0048821	0.0170747	TIMP1	erythrocyte development	1	7	+	0.0170747	0.0894714
GO:0007044	0.0194906	ITGA6	cell-substrate junction assembly	1	8	+	0.0194906	0.0981205
GO:0007516	0.0194906	MAL	hemocyte development (sensu Arthropoda)	1	8	+	0.0194906	0.0981205
GO:0015780	0.0194906	C6orf165	nucleotide-sugar transport	1	8	+	0.0194906	0.0981205
GO:0045060	0.0194906	ZAP70	negative thymic T cell selection	1	8	+	0.0194906	0.0981205
GO:0008219	0.0197099	ATM, BCL2, CD27, MAL, PIK3R2, TCF7, TIMP1	cell death	7	1136	+	0.0197099	0.0981205
GO:0006974	0.0199148	ATM, DNAJA1, DNTT, XPC	response to DNA damage stimulus	4	424	+	0.0199148	0.0981205
GO:0007179	0.0201718	SMAD7, SPTBN1	transforming growth factor beta receptor signaling	2	89	+	0.0201718	0.0981205
GO:0009607	0.0202233	BCL2, DNAJA1, SCYE1, SERPINH1	response to biotic stimulus	4	426	+	0.0202233	0.0981205
GO:0008154	0.0205985	SPTAN1, SPTBN1	actin polymerization and/or depolymerization	2	90	+	0.0205985	0.0989321
GO:0006916	0.021232	BCL2, CD27, PIK3R2	anti-apoptosis	3	241	+	0.021232	0.0989321
GO:0001675	0.0219007	PAFAH1B1	acrosome formation	1	9	+	0.0219007	0.0989321
GO:0042769	0.0219007	DNAJA1	DNA damage response, detection of DNA damage	1	9	+	0.0219007	0.0989321
GO:0047496	0.0219007	PAFAH1B1	vesicle transport along microtubule	1	9	+	0.0219007	0.0989321
GO:0048558	0.0219007	TCF7	embryonic gut morphogenesis	1	9	+	0.0219007	0.0989321
GO:0050850	0.0219007	ZAP70	positive regulation of calcium-mediated signaling	1	9	+	0.0219007	0.0989321
GO:0051402	0.021901	ATM, BCL2	neuron apoptosis	2	93	+	0.021901	0.0989321
GO:0006259	0.0240139	ATM, DNTT, IL7R, SCYE1, XPC	DNA metabolic process	5	674	+	0.0240139	0.103543
GO:0048513	0.0240683	ATM, BCL2, CD27, IL7R, ITGA6, MAL, SCYE1, TCF7, TIMP1, ZAP70	organ development	10	2047	+	0.0240683	0.103543
GO:0006935	0.0240871	CCL3, CCR7, SCYE1	chemotaxis	3	253	+	0.0240871	0.103543
GO:0032943	0.0241461	CD27, ZAP70	mononuclear cell proliferation	2	98	+	0.0241461	0.103543
GO:0046651	0.0241461	CD27, ZAP70	lymphocyte proliferation	2	98	+	0.0241461	0.103543
GO:0019886	0.0243049	HLA-DRA	antigen processing and presentation of exogenous p	1	10	+	0.0243049	0.103543
GO:0042346	0.0243049	CD27	positive regulation of NF-kappaB import into nucle	1	10	+	0.0243049	0.103543
GO:0050863	0.0250696	CD27, ZAP70	regulation of T cell activation	2	100	+	0.0250696	0.105939
GO:0042325	0.0260074	JUN, PIK3R2	regulation of phosphorylation	2	102	+	0.0260074	0.106814
GO:0009967	0.0263591	CD27, IKBKE, ZAP70	positive regulation of signal transduction	3	262	+	0.0263591	0.106814
GO:0008090	0.0267035	PAFAH1B1	retrograde axon cargo transport	1	11	+	0.0267035	0.106814
GO:0017145	0.0267035	PAFAH1B1	stem cell division	1	11	+	0.0267035	0.106814
GO:0042993	0.0267035	CD27	positive regulation of transcription factor import	1	11	+	0.0267035	0.106814
GO:0045176	0.0267035	MAL	apical protein localization	1	11	+	0.0267035	0.106814
GO:0048557	0.0267035	TCF7	embryonic digestive tract morphogenesis	1	11	+	0.0267035	0.106814
GO:0001666	0.0269594	ATM, BCL2	response to hypoxia	2	104	+	0.0269594	0.107021
GO:0006986	0.0289052	DNAJA1, SERPINH1	response to unfolded protein	2	108	+	0.0289052	0.108903
GO:0019048	0.0290962	CCR7	virus-host interaction	1	12	+	0.0290962	0.108903
GO:0042307	0.0290962	CD27	positive regulation of protein import into nucleus	1	12	+	0.0290962	0.108903
GO:0045577	0.0290962	CD27	regulation of B cell differentiation	1	12	+	0.0290962	0.108903
GO:0046638	0.0290962	ZAP70	positive regulation of alpha-beta T cell different	1	12	+	0.0290962	0.108903
GO:0048305	0.0290962	CD27	immunoglobulin secretion	1	12	+	0.0290962	0.108903
GO:0050848	0.0290962	ZAP70	regulation of calcium-mediated signaling	1	12	+	0.0290962	0.108903
GO:0051453	0.0290962	BCL2	regulation of cellular pH	1	12	+	0.0290962	0.108903
GO:0030003	0.0301155	BCL2, CCL3, CCR7	cation homeostasis	3	276	+	0.0301155	0.111373
GO:0044237	0.0311598	ATM, BAZ2B, BRF1, C6orf165, CD27, DNAJA1, DNTT, DPP4, HIST1H1C, IKBKE, IL7R, JUN, NKTR, PIK3R2, PIK3R4, PPP2R5C, PTP4A1, SCYE1, SERPINH1, SLC12A8, SMAD7, SPTAN1, SPTBN1, TCF7, TIMP1, TRA2A, XPC, ZAP70, ZNF148, ZNF43	cellular metabolic process	30	9561	+	0.0311598	0.111373
GO:0007094	0.0314832	ATM	mitotic spindle checkpoint	1	13	+	0.0314832	0.111373
GO:0045061	0.0314832	ZAP70	thymic T cell selection	1	13	+	0.0314832	0.111373
GO:0046633	0.0314832	ZAP70	alpha-beta T cell proliferation	1	13	+	0.0314832	0.111373
GO:0048547	0.0314832	TCF7	gut morphogenesis	1	13	+	0.0314832	0.111373
GO:0051881	0.0314832	BCL2	regulation of mitochondrial membrane potential	1	13	+	0.0314832	0.111373
GO:0007126	0.0319263	ATM, CKS2	meiosis	2	114	+	0.0319263	0.111373
GO:0045597	0.0324415	CD27, ZAP70	positive regulation of cell differentiation	2	115	+	0.0324415	0.111373
GO:0051321	0.03296	ATM, CKS2	meiotic cell cycle	2	116	+	0.03296	0.111373
GO:0006968	0.0334818	SLC12A8, ZNF148	cellular defense response	2	117	+	0.0334818	0.111373
GO:0051493	0.0334818	SPTAN1, SPTBN1	regulation of cytoskeleton organization and biogen	2	117	+	0.0334818	0.111373
GO:0006509	0.0338645	TIMP1	membrane protein ectodomain proteolysis	1	14	+	0.0338645	0.111373
GO:0006700	0.0338645	TIMP1	C21-steroid hormone biosynthetic process	1	14	+	0.0338645	0.111373
GO:0019884	0.0338645	HLA-DRA	antigen processing and presentation of exogenous a	1	14	+	0.0338645	0.111373
GO:0031069	0.0338645	BCL2	hair follicle morphogenesis	1	14	+	0.0338645	0.111373
GO:0031577	0.0338645	ATM	spindle checkpoint	1	14	+	0.0338645	0.111373
GO:0048566	0.0338645	TCF7	embryonic gut development	1	14	+	0.0338645	0.111373
GO:0051899	0.0338645	BCL2	membrane depolarization	1	14	+	0.0338645	0.111373
GO:0030098	0.0340069	CD27, ZAP70	lymphocyte differentiation	2	118	+	0.0340069	0.111373
GO:0006606	0.0345351	CD27, SPTBN1	protein import into nucleus	2	119	+	0.0345351	0.1124
GO:0006457	0.0356443	DNAJA1, NKTR, SERPINH1	protein folding	3	295	+	0.0356443	0.114396
GO:0006959	0.0361392	BCL2, CD83	humoral immune response	2	122	+	0.0361392	0.114396
GO:0051170	0.0361392	CD27, SPTBN1	nuclear import	2	122	+	0.0361392	0.114396
GO:0008105	0.0362401	MAL	asymmetric protein localization	1	15	+	0.0362401	0.114396
GO:0048546	0.0362401	TCF7	digestive tract morphogenesis	1	15	+	0.0362401	0.114396
GO:0006310	0.0372245	ATM, IL7R	DNA recombination	2	124	+	0.0372245	0.116105
GO:0051249	0.0372245	CD27, ZAP70	regulation of lymphocyte activation	2	124	+	0.0372245	0.116105
GO:0001933	0.0386099	JUN	negative regulation of protein amino acid phosphor	1	16	+	0.0386099	0.119714
GO:0042127	0.0394152	BCL2, SCYE1, TCF7, TIMP1, ZAP70	regulation of cell proliferation	5	770	+	0.0394152	0.121492
GO:0009615	0.0399921	BCL2, SCYE1	response to virus	2	129	+	0.0399921	0.122549
GO:0006464	0.0408978	ATM, C6orf165, IKBKE, JUN, PIK3R4, PPP2R5C, PTP4A1, SMAD7, SPTBN1, ZAP70	protein modification	10	2233	+	0.0408978	0.122688
GO:0045058	0.0409741	ZAP70	T cell selection	1	17	+	0.0409741	0.122688
GO:0045078	0.0409741	CD27	positive regulation of interferon-gamma biosynthet	1	17	+	0.0409741	0.122688
GO:0048535	0.0409741	IL7R	lymph node development	1	17	+	0.0409741	0.122688
GO:0006917	0.0433286	ATM, CD27, MAL	induction of apoptosis	3	319	+	0.0433286	0.124078
GO:0001836	0.0433326	BCL2	release of cytochrome c from mitochondria	1	18	+	0.0433326	0.124078
GO:0030641	0.0433326	BCL2	hydrogen ion homeostasis	1	18	+	0.0433326	0.124078
GO:0035094	0.0433326	BCL2	response to nicotine	1	18	+	0.0433326	0.124078
GO:0042345	0.0433326	CD27	regulation of NF-kappaB import into nucleus	1	18	+	0.0433326	0.124078
GO:0043488	0.0433326	BRF1	regulation of mRNA stability	1	18	+	0.0433326	0.124078
GO:0045861	0.0433326	TIMP1	negative regulation of proteolysis	1	18	+	0.0433326	0.124078
GO:0046330	0.0433326	CD27	positive regulation of JNK cascade	1	18	+	0.0433326	0.124078
GO:0012502	0.0436655	ATM, CD27, MAL	induction of programmed cell death	3	320	+	0.0436655	0.124352
GO:0007178	0.043994	SMAD7, SPTBN1	transmembrane receptor protein serine/threonine ki	2	136	+	0.043994	0.12461
GO:0016064	0.0451639	CD27, HLA-DRA	immunoglobulin mediated immune response	2	138	+	0.0451639	0.125875
GO:0009303	0.0456854	BRF1	rRNA transcription	1	19	+	0.0456854	0.125875
GO:0042348	0.0456854	CD27	NF-kappaB import into nucleus	1	19	+	0.0456854	0.125875
GO:0043393	0.0456854	BCL2	regulation of protein binding	1	19	+	0.0456854	0.125875
GO:0046847	0.0456854	ITGA6	filopodium formation	1	19	+	0.0456854	0.125875
GO:0042221	0.0458819	BCL2, CCL3, CCR7, DNAJA1, SCYE1, SERPINH1	response to chemical stimulus	6	1073	+	0.0458819	0.125875
GO:0019724	0.0463454	CD27, HLA-DRA	B cell mediated immunity	2	140	+	0.0463454	0.126484
GO:0000226	0.0475383	CKS2, PAFAH1B1	microtubule cytoskeleton organization and biogenes	2	142	+	0.0475383	0.127117
GO:0009987	0.0475633	ATM, BAZ2B, BCL2, BRF1, C6orf165, CCL3, CCR7, CD27, CD83, CKS2, COG3, DGKA, DNAJA1, DNTT, DPP4, GOLGA4, HIST1H1C, IKBKE, IL7R, ITGA6, JUN, MAL, NKTR, PAFAH1B1, PIK3R2, PIK3R4, PPP2R5C, PTP4A1, SCYE1, SERPINH1, SLC12A8, SMAD7, SPTAN1, SPTBN1, TCF7, TIMP1, TRA2A, XPC, ZAP70, ZNF148, ZNF43	cellular process	41	15042	+	0.0475633	0.127117
GO:0001937	0.0480326	SCYE1	negative regulation of endothelial cell proliferat	1	20	+	0.0480326	0.127117
GO:0008207	0.0480326	TIMP1	C21-steroid hormone metabolic process	1	20	+	0.0480326	0.127117
GO:0030035	0.0480326	ITGA6	microspike biogenesis	1	20	+	0.0480326	0.127117
GO:0042326	0.0480326	JUN	negative regulation of phosphorylation	1	20	+	0.0480326	0.127117
GO:0048565	0.0503741	TCF7	gut development	1	21	+	0.0503741	0.132153
GO:0006281	0.0506817	ATM, DNTT, XPC	DNA repair	3	340	+	0.0506817	0.132153
GO:0007010	0.0509138	CCL3, CKS2, PAFAH1B1, SPTAN1, SPTBN1	cytoskeleton organization and biogenesis	5	827	+	0.0509138	0.132153
GO:0006873	0.0514121	BCL2, CCL3, CCR7	cell ion homeostasis	3	342	+	0.0514121	0.132153
GO:0009266	0.0514121	BCL2, DNAJA1, SERPINH1	response to temperature stimulus	3	342	+	0.0514121	0.132153
GO:0017038	0.0518013	CD27, SPTBN1	protein import	2	149	+	0.0518013	0.132153
GO:0001775	0.0521477	CD27, TIMP1, ZAP70	cell activation	3	344	+	0.0521477	0.132153
GO:0007009	0.05271	MAL	plasma membrane organization and biogenesis	1	22	+	0.05271	0.132153
GO:0022407	0.05271	ITGA6	regulation of cell-cell adhesion	1	22	+	0.05271	0.132153
GO:0042095	0.05271	CD27	interferon-gamma biosynthetic process	1	22	+	0.05271	0.132153
GO:0048806	0.05271	TCF7	genitalia development	1	22	+	0.05271	0.132153
GO:0050778	0.0536692	HLA-DRA, ZAP70	positive regulation of immune response	2	152	+	0.0536692	0.133917
GO:0048856	0.0547506	ATM, BCL2, CD27, IL7R, ITGA6, JUN, MAL, PAFAH1B1, SCYE1, TCF7, TIMP1, ZAP70	anatomical structure development	12	3012	+	0.0547506	0.135968
GO:0045785	0.057365	ITGA6	positive regulation of cell adhesion	1	24	+	0.057365	0.141123
GO:0051222	0.057365	CD27	positive regulation of protein transport	1	24	+	0.057365	0.141123
GO:0048015	0.0587657	CKS2, DGKA	phosphoinositide-mediated signaling	2	160	+	0.0587657	0.143461
GO:0002504	0.0596841	HLA-DRA	antigen processing and presentation of peptide or	1	25	+	0.0596841	0.143461
GO:0006891	0.0596841	COG3	intra-Golgi vesicle-mediated transport	1	25	+	0.0596841	0.143461
GO:0007006	0.0596841	BCL2	mitochondrial membrane organization and biogenesis	1	25	+	0.0596841	0.143461
GO:0045767	0.0596841	PIK3R2	regulation of anti-apoptosis	1	25	+	0.0596841	0.143461
GO:0000018	0.0619976	IL7R	regulation of DNA recombination	1	26	+	0.0619976	0.146999
GO:0046632	0.0619976	ZAP70	alpha-beta T cell differentiation	1	26	+	0.0619976	0.146999
GO:0048562	0.0619976	TCF7	embryonic organ morphogenesis	1	26	+	0.0619976	0.146999
GO:0042110	0.0626947	CD27, ZAP70	T cell activation	2	166	+	0.0626947	0.147372
GO:0016525	0.0643056	SCYE1	negative regulation of angiogenesis	1	27	+	0.0643056	0.147372
GO:0042100	0.0643056	CD27	B cell proliferation	1	27	+	0.0643056	0.147372
GO:0050871	0.0643056	CD27	positive regulation of B cell activation	1	27	+	0.0643056	0.147372
GO:0007283	0.0646084	CD27, DNAJA1, PAFAH1B1	spermatogenesis	3	376	+	0.0646084	0.147372
GO:0007626	0.0646084	CCL3, CCR7, SCYE1	locomotory behavior	3	376	+	0.0646084	0.147372
GO:0050801	0.0654296	BCL2, CCL3, CCR7	ion homeostasis	3	378	+	0.0654296	0.147372
GO:0051649	0.0656526	BCL2, CCL3, CD27, COG3, MAL, PAFAH1B1, SPTBN1	establishment of cellular localization	7	1472	+	0.0656526	0.147372
GO:0002250	0.0660359	CD27, HLA-DRA	adaptive immune response	2	171	+	0.0660359	0.147372
GO:0007131	0.066608	ATM	meiotic recombination	1	28	+	0.066608	0.147372
GO:0008630	0.066608	ATM	DNA damage response, signal transduction resulting	1	28	+	0.066608	0.147372
GO:0042990	0.066608	CD27	regulation of transcription factor import into nuc	1	28	+	0.066608	0.147372
GO:0050852	0.066608	ZAP70	T cell receptor signaling pathway	1	28	+	0.066608	0.147372
GO:0008284	0.0666706	BCL2, TIMP1, ZAP70	positive regulation of cell proliferation	3	381	+	0.0666706	0.147372
GO:0046907	0.0667132	BCL2, CD27, COG3, MAL, PAFAH1B1, SPTBN1	intracellular transport	6	1179	+	0.0667132	0.147372
GO:0043065	0.0670867	ATM, CD27, MAL	positive regulation of apoptosis	3	382	+	0.0670867	0.147372
GO:0007166	0.067269	CCL3, CCR7, CD27, DGKA, IL7R, ITGA6, PIK3R2, SMAD7, SPTBN1, TCF7, ZAP70	cell surface receptor linked signal transduction	11	2770	+	0.067269	0.147372
GO:0019932	0.0679225	CKS2, DGKA, ZAP70	second-messenger-mediated signaling	3	384	+	0.0679225	0.147372
GO:0043068	0.0683422	ATM, CD27, MAL	positive regulation of programmed cell death	3	385	+	0.0683422	0.147372
GO:0006383	0.0689049	BRF1	transcription from RNA polymerase III promoter	1	29	+	0.0689049	0.147372
GO:0008088	0.0689049	PAFAH1B1	axon cargo transport	1	29	+	0.0689049	0.147372
GO:0008637	0.0689049	BCL2	apoptotic mitochondrial changes	1	29	+	0.0689049	0.147372
GO:0017015	0.0689049	SMAD7	regulation of transforming growth factor beta rece	1	29	+	0.0689049	0.147372
GO:0046328	0.0689049	CD27	regulation of JNK cascade	1	29	+	0.0689049	0.147372
GO:0050776	0.0694361	HLA-DRA, ZAP70	regulation of immune response	2	176	+	0.0694361	0.147905
GO:0001756	0.0711963	ATM	somitogenesis	1	30	+	0.0711963	0.148633
GO:0010212	0.0711963	ATM	response to ionizing radiation	1	30	+	0.0711963	0.148633
GO:0030593	0.0711963	CCL3	neutrophil chemotaxis	1	30	+	0.0711963	0.148633
GO:0042306	0.0711963	CD27	regulation of protein import into nucleus	1	30	+	0.0711963	0.148633
GO:0042991	0.0711963	CD27	transcription factor import into nucleus	1	30	+	0.0711963	0.148633
GO:0030335	0.0734821	PTP4A1	positive regulation of cell migration	1	31	+	0.0734821	0.152796
GO:0002443	0.0756989	CD27, HLA-DRA	leukocyte mediated immunity	2	185	+	0.0756989	0.156297
GO:0043279	0.0757625	BCL2	response to alkaloid	1	32	+	0.0757625	0.156297
GO:0000279	0.0769867	ATM, CKS2, PAFAH1B1	M phase	3	405	+	0.0769867	0.1582
GO:0030162	0.0780374	TIMP1	regulation of proteolysis	1	33	+	0.0780374	0.159579
GO:0048468	0.0782667	ATM, BCL2, CD27, MAL, PAFAH1B1, PIK3R2, TCF7, TIMP1	cell development	8	1849	+	0.0782667	0.159579
GO:0000060	0.0803068	SPTBN1	protein import into nucleus, translocation	1	34	+	0.0803068	0.162474
GO:0042102	0.0803068	ZAP70	positive regulation of T cell proliferation	1	34	+	0.0803068	0.162474
GO:0001942	0.0825708	BCL2	hair follicle development	1	35	+	0.0825708	0.165723
GO:0043410	0.0825708	CD27	positive regulation of MAPKKK cascade	1	35	+	0.0825708	0.165723
GO:0007001	0.0828617	CD27, HIST1H1C	chromosome organization and biogenesis (sensu Euka	2	195	+	0.0828617	0.165723
GO:0006874	0.0843189	CCL3, CCR7	calcium ion homeostasis	2	197	+	0.0843189	0.167738
GO:0042633	0.0848293	BCL2	hair cycle	1	36	+	0.0848293	0.167738
GO:0046631	0.0848293	ZAP70	alpha-beta T cell activation	1	36	+	0.0848293	0.167738
GO:0007093	0.0870824	ATM	mitotic checkpoint	1	37	+	0.0870824	0.17039
GO:0007405	0.0870824	PAFAH1B1	neuroblast proliferation	1	37	+	0.0870824	0.17039
GO:0007049	0.0871458	ATM, CKS2, PAFAH1B1, PTP4A1, XPC	cell cycle	5	968	+	0.0871458	0.17039
GO:0007051	0.08933	CKS2	spindle organization and biogenesis	1	38	+	0.08933	0.172727
GO:0043524	0.08933	BCL2	negative regulation of neuron apoptosis	1	38	+	0.08933	0.172727
GO:0046822	0.08933	CD27	regulation of nucleocytoplasmic transport	1	38	+	0.08933	0.172727
GO:0006357	0.0908174	JUN, SLC12A8, TCF7, ZNF148	regulation of transcription from RNA polymerase II	4	697	+	0.0908174	0.174487
GO:0008152	0.0914381	ATM, BAZ2B, BRF1, C6orf165, CD27, DNAJA1, DNTT, DPP4, HIST1H1C, IKBKE, IL7R, JUN, NKTR, PAFAH1B1, PIK3R2, PIK3R4, PPP2R5C, PTP4A1, SCYE1, SERPINH1, SLC12A8, SMAD7, SPTAN1, SPTBN1, TCF7, TIMP1, TRA2A, XPC, ZAP70, ZNF148, ZNF43	metabolic process	31	10698	+	0.0914381	0.174487
GO:0006304	0.0915723	DNTT	DNA modification	1	39	+	0.0915723	0.174487
GO:0009636	0.0915723	BCL2	response to toxin	1	39	+	0.0915723	0.174487
GO:0007205	0.0938091	DGKA	protein kinase C activation	1	40	+	0.0938091	0.175875
GO:0045471	0.0938091	BCL2	response to ethanol	1	40	+	0.0938091	0.175875
GO:0050851	0.0938091	ZAP70	antigen receptor-mediated signaling pathway	1	40	+	0.0938091	0.175875
GO:0051272	0.0938091	PTP4A1	positive regulation of cell motility	1	40	+	0.0938091	0.175875
GO:0006875	0.0939791	CCL3, CCR7	metal ion homeostasis	2	210	+	0.0939791	0.175875
GO:0001935	0.0960406	SCYE1	endothelial cell proliferation	1	41	+	0.0960406	0.17675
GO:0030317	0.0960406	DNAJA1	sperm motility	1	41	+	0.0960406	0.17675
GO:0030521	0.0960406	DNAJA1	androgen receptor signaling pathway	1	41	+	0.0960406	0.17675
GO:0042475	0.0960406	ITGA6	odontogenesis (sensu Vertebrata)	1	41	+	0.0960406	0.17675
GO:0007167	0.096133	PIK3R2, SMAD7, SPTBN1	enzyme linked receptor protein signaling pathway	3	446	+	0.096133	0.17675
GO:0007249	0.0977776	CD27, IKBKE	I-kappaB kinase/NF-kappaB cascade	2	215	+	0.0977776	0.177534
GO:0006289	0.0982667	XPC	nucleotide-excision repair	1	42	+	0.0982667	0.177534
GO:0007028	0.0982667	ITGA6	cytoplasm organization and biogenesis	1	42	+	0.0982667	0.177534
GO:0050671	0.0982667	ZAP70	positive regulation of lymphocyte proliferation	1	42	+	0.0982667	0.177534
GO:0016481	0.0985925	SLC12A8, SMAD7, ZNF148	negative regulation of transcription	3	451	+	0.0985925	0.177534
GO:0051726	0.0985925	ATM, CKS2, XPC	regulation of cell cycle	3	451	+	0.0985925	0.177534
GO:0048002	0.100488	HLA-DRA	antigen processing and presentation of peptide ant	1	43	+	0.100488	0.179712
GO:0048568	0.100488	TCF7	embryonic organ development	1	43	+	0.100488	0.179712
GO:0007275	0.101286	ATM, BCL2, CD27, IL7R, ITGA6, MAL, PAFAH1B1, PTP4A1, SCYE1, TCF7, TIMP1, ZAP70	multicellular organismal development	12	3327	+	0.101286	0.180523
GO:0009411	0.104913	XPC	response to UV	1	45	+	0.104913	0.186354
GO:0006265	0.107118	SCYE1	DNA topological change	1	46	+	0.107118	0.187725
GO:0030595	0.107118	CCL3	leukocyte chemotaxis	1	46	+	0.107118	0.187725
GO:0043473	0.107118	BCL2	pigmentation	1	46	+	0.107118	0.187725
GO:0051223	0.107118	CD27	regulation of protein transport	1	46	+	0.107118	0.187725
GO:0019725	0.109201	BCL2, CCL3, CCR7	cell homeostasis	3	472	+	0.109201	0.190738
GO:0030154	0.11005	ATM, BCL2, CD27, JUN, MAL, PAFAH1B1, PIK3R2, TCF7, TIMP1, ZAP70	cell differentiation	10	2673	+	0.11005	0.191582
GO:0002768	0.111511	ZAP70	immune response-regulating cell surface receptor s	1	48	+	0.111511	0.19221
GO:0008286	0.111511	PIK3R2	insulin receptor signaling pathway	1	48	+	0.111511	0.19221
GO:0030218	0.111511	TIMP1	erythrocyte differentiation	1	48	+	0.111511	0.19221
GO:0043009	0.113393	ATM, TCF7	chordate embryonic development	2	235	+	0.113393	0.194702
GO:0006885	0.1137	BCL2	regulation of pH	1	49	+	0.1137	0.194702
GO:0009792	0.11579	ATM, TCF7	embryonic development ending in birth or egg hatch	2	238	+	0.11579	0.197635
GO:0008629	0.118062	ATM	induction of apoptosis by intracellular signals	1	51	+	0.118062	0.199681
GO:0035282	0.118062	ATM	segmentation	1	51	+	0.118062	0.199681
GO:0000122	0.1182	SLC12A8, ZNF148	negative regulation of transcription from RNA poly	2	241	+	0.1182	0.199681
GO:0006886	0.118513	CD27, COG3, MAL, SPTBN1	intracellular protein transport	4	768	+	0.118513	0.199681
GO:0006954	0.119171	CCL3, CCR7, SCYE1	inflammatory response	3	491	+	0.119171	0.20001
GO:0000910	0.120235	CKS2	cytokinesis	1	52	+	0.120235	0.20001
GO:0042129	0.120235	ZAP70	regulation of T cell proliferation	1	52	+	0.120235	0.20001
GO:0042552	0.120235	MAL	myelination	1	52	+	0.120235	0.20001
GO:0014070	0.122403	BCL2	response to organic cyclic substance	1	53	+	0.122403	0.202332
GO:0030183	0.122403	CD27	B cell differentiation	1	53	+	0.122403	0.202332
GO:0042391	0.124566	BCL2	regulation of membrane potential	1	54	+	0.124566	0.204616
GO:0042446	0.124566	TIMP1	hormone biosynthetic process	1	54	+	0.124566	0.204616
GO:0009966	0.126074	CD27, IKBKE, SMAD7, ZAP70	regulation of signal transduction	4	786	+	0.126074	0.205583
GO:0000079	0.126724	CKS2	regulation of cyclin-dependent protein kinase acti	1	55	+	0.126724	0.205583
GO:0008366	0.126724	MAL	axon ensheathment	1	55	+	0.126724	0.205583
GO:0021915	0.126724	TCF7	neural tube development	1	55	+	0.126724	0.205583
GO:0043408	0.133165	CD27	regulation of MAPKKK cascade	1	58	+	0.133165	0.214703
GO:0043627	0.133165	BCL2	response to estrogen stimulus	1	58	+	0.133165	0.214703
GO:0042476	0.135302	ITGA6	odontogenesis	1	59	+	0.135302	0.217479
GO:0030518	0.137433	DNAJA1	steroid hormone receptor signaling pathway	1	60	+	0.137433	0.218227
GO:0030855	0.137433	JUN	epithelial cell differentiation	1	60	+	0.137433	0.218227
GO:0043434	0.137433	BCL2	response to peptide hormone stimulus	1	60	+	0.137433	0.218227
GO:0045765	0.137433	SCYE1	regulation of angiogenesis	1	60	+	0.137433	0.218227
GO:0046649	0.138754	CD27, ZAP70	lymphocyte activation	2	266	+	0.138754	0.219659
GO:0048646	0.141273	PAFAH1B1, SCYE1	anatomical structure formation	2	269	+	0.141273	0.222973
GO:0050670	0.150116	ZAP70	regulation of lymphocyte proliferation	1	66	+	0.150116	0.236219
GO:0007292	0.154303	ATM	female gamete generation	1	68	+	0.154303	0.240639
GO:0010038	0.154303	BCL2	response to metal ion	1	68	+	0.154303	0.240639
GO:0019722	0.154303	ZAP70	calcium-mediated signaling	1	68	+	0.154303	0.240639
GO:0030522	0.158469	DNAJA1	intracellular receptor-mediated signaling pathway	1	70	+	0.158469	0.246403
GO:0001508	0.162616	MAL	regulation of action potential	1	72	+	0.162616	0.251359
GO:0045727	0.162616	CD27	positive regulation of protein biosynthetic proces	1	72	+	0.162616	0.251359
GO:0007286	0.164682	PAFAH1B1	spermatid development	1	73	+	0.164682	0.253794
GO:0007610	0.16516	CCL3, CCR7, SCYE1	behavior	3	572	+	0.16516	0.253794
GO:0032502	0.166184	ATM, BCL2, CD27, IL7R, ITGA6, JUN, MAL, PAFAH1B1, PIK3R2, PTP4A1, SCYE1, TCF7, TIMP1, ZAP70	developmental process	14	4379	+	0.166184	0.253992
GO:0006996	0.166513	BCL2, CCL3, CKS2, HIST1H1C, PAFAH1B1, SPTAN1, SPTBN1	organelle organization and biogenesis	7	1859	+	0.166513	0.253992
GO:0042098	0.166743	ZAP70	T cell proliferation	1	74	+	0.166743	0.253992
GO:0051301	0.167844	CKS2, PAFAH1B1	cell division	2	300	+	0.167844	0.2549
GO:0043523	0.168798	BCL2	regulation of neuron apoptosis	1	75	+	0.168798	0.2549
GO:0048515	0.168798	PAFAH1B1	spermatid differentiation	1	75	+	0.168798	0.2549
GO:0007067	0.170462	ATM, PAFAH1B1	mitosis	2	303	+	0.170462	0.255549
GO:0051707	0.170462	BCL2, SCYE1	response to other organism	2	303	+	0.170462	0.255549
GO:0018108	0.170849	ZAP70	peptidyl-tyrosine phosphorylation	1	76	+	0.170849	0.255549
GO:0007243	0.171179	CD27, IKBKE, ZAP70	protein kinase cascade	3	582	+	0.171179	0.255549
GO:0006139	0.172242	ATM, BAZ2B, BRF1, DNTT, HIST1H1C, IL7R, JUN, SCYE1, SLC12A8, SMAD7, TCF7, TRA2A, XPC, ZNF148, ZNF43	nucleobase, nucleoside, nucleotide and nucleic aci	15	4783	+	0.172242	0.256406
GO:0006839	0.172895	BCL2	mitochondrial transport	1	77	+	0.172895	0.256649
GO:0045595	0.174842	CD27, ZAP70	regulation of cell differentiation	2	308	+	0.174842	0.258312
GO:0000087	0.17572	ATM, PAFAH1B1	M phase of mitotic cell cycle	2	309	+	0.17572	0.258312
GO:0045321	0.176599	CD27, ZAP70	leukocyte activation	2	310	+	0.176599	0.258312
GO:0001764	0.176973	PAFAH1B1	neuron migration	1	79	+	0.176973	0.258312
GO:0001932	0.176973	JUN	regulation of protein amino acid phosphorylation	1	79	+	0.176973	0.258312
GO:0010035	0.176973	BCL2	response to inorganic substance	1	79	+	0.176973	0.258312
GO:0048872	0.18103	TIMP1	homeostasis of number of cells	1	81	+	0.18103	0.263499
GO:0006913	0.181889	CD27, SPTBN1	nucleocytoplasmic transport	2	316	+	0.181889	0.264016
GO:0009653	0.182889	BCL2, ITGA6, JUN, PAFAH1B1, SCYE1, TCF7	anatomical structure morphogenesis	6	1566	+	0.182889	0.26424
GO:0006352	0.183052	BRF1	transcription initiation	1	82	+	0.183052	0.26424
GO:0051169	0.186315	CD27, SPTBN1	nuclear transport	2	321	+	0.186315	0.268212
GO:0042035	0.18708	CD27	regulation of cytokine biosynthetic process	1	84	+	0.18708	0.268575
GO:0016070	0.189093	ATM, BAZ2B, BRF1, HIST1H1C, JUN, SCYE1, SLC12A8, SMAD7, TCF7, TRA2A, ZNF148, ZNF43	RNA metabolic process	12	3729	+	0.189093	0.2703
GO:0006366	0.189313	JUN, SLC12A8, TCF7, ZNF148	transcription from RNA polymerase II promoter	4	922	+	0.189313	0.2703
GO:0045859	0.191649	CKS2, DGKA	regulation of protein kinase activity	2	327	+	0.191649	0.272892
GO:0000375	0.199049	TRA2A	RNA splicing, via transesterification reactions	1	90	+	0.199049	0.281137
GO:0000398	0.199049	TRA2A	nuclear mRNA splicing, via spliceosome	1	90	+	0.199049	0.281137
GO:0019882	0.199049	HLA-DRA	antigen processing and presentation	1	90	+	0.199049	0.281137
GO:0045892	0.202378	SLC12A8, ZNF148	negative regulation of transcription, DNA-dependen	2	339	+	0.202378	0.28507
GO:0030334	0.203	PTP4A1	regulation of cell migration	1	92	+	0.203	0.28518
GO:0006418	0.204968	SCYE1	tRNA aminoacylation for protein translation	1	93	+	0.204968	0.285753
GO:0007254	0.204968	CD27	JNK cascade	1	93	+	0.204968	0.285753
GO:0006605	0.205972	CD27, SPTBN1	protein targeting	2	343	+	0.205972	0.285753
GO:0006355	0.20626	ATM, BAZ2B, BRF1, HIST1H1C, JUN, SLC12A8, SMAD7, TCF7, ZNF148, ZNF43	regulation of transcription, DNA-dependent	10	3054	+	0.20626	0.285753
GO:0006865	0.206932	SLC12A8	amino acid transport	1	94	+	0.206932	0.285753
GO:0030031	0.206932	ITGA6	cell projection biogenesis	1	94	+	0.206932	0.285753
GO:0008285	0.207771	BCL2, SCYE1	negative regulation of cell proliferation	2	345	+	0.207771	0.285753
GO:0016071	0.207771	BRF1, TRA2A	mRNA metabolic process	2	345	+	0.207771	0.285753
GO:0006888	0.208891	COG3	ER to Golgi vesicle-mediated transport	1	95	+	0.208891	0.286542
GO:0046903	0.20984	CCL3, CD27, COG3	secretion	3	644	+	0.20984	0.287092
GO:0007088	0.210845	ATM	regulation of mitosis	1	96	+	0.210845	0.287716
GO:0051252	0.212169	ATM, BAZ2B, BRF1, HIST1H1C, JUN, SLC12A8, SMAD7, TCF7, ZNF148, ZNF43	regulation of RNA metabolic process	10	3074	+	0.212169	0.287904
GO:0042592	0.21277	BCL2, CCL3, CCR7, TIMP1	homeostatic process	4	968	+	0.21277	0.287904
GO:0030155	0.212795	ITGA6	regulation of cell adhesion	1	97	+	0.212795	0.287904
GO:0030036	0.213181	SPTAN1, SPTBN1	actin cytoskeleton organization and biogenesis	2	351	+	0.213181	0.287904
GO:0032147	0.21474	DGKA	activation of protein kinase activity	1	98	+	0.21474	0.289264
GO:0031098	0.21668	CD27	stress-activated protein kinase signaling pathway	1	99	+	0.21668	0.291129
GO:0000074	0.218605	BCL2, JUN	regulation of progression through cell cycle	2	357	+	0.218605	0.29223
GO:0042089	0.218615	CD27	cytokine biosynthetic process	1	100	+	0.218615	0.29223
GO:0042107	0.220546	CD27	cytokine metabolic process	1	101	+	0.220546	0.294061
GO:0006810	0.226206	BCL2, C6orf165, CCL3, CD27, COG3, GOLGA4, MAL, PAFAH1B1, SERPINH1, SLC12A8, SPTBN1, ZNF148	transport	12	3867	+	0.226206	0.299462
GO:0008643	0.226311	C6orf165	carbohydrate transport	1	104	+	0.226311	0.299462
GO:0009306	0.226311	CD27	protein secretion	1	104	+	0.226311	0.299462
GO:0006351	0.226968	ATM, BAZ2B, BRF1, HIST1H1C, JUN, SLC12A8, SMAD7, TCF7, ZNF148, ZNF43	transcription, DNA-dependent	10	3123	+	0.226968	0.299575
GO:0007565	0.228223	BCL2	pregnancy	1	105	+	0.228223	0.300475
GO:0030029	0.231312	SPTAN1, SPTBN1	actin filament-based process	2	371	+	0.231312	0.303778
GO:0042113	0.232033	CD27	B cell activation	1	107	+	0.232033	0.303963
GO:0006694	0.233932	TIMP1	steroid biosynthetic process	1	108	+	0.233932	0.305687
GO:0050877	0.23564	C6orf165, MAL	neurological process	2	1596	-	0.23564	0.306632
GO:0007204	0.235826	CCR7	elevation of cytosolic calcium ion concentration	1	109	+	0.235826	0.306632
GO:0007200	0.237715	DGKA	G-protein signaling, coupled to IP3 second messeng	1	110	+	0.237715	0.307562
GO:0009952	0.237715	ATM	anterior/posterior pattern formation	1	110	+	0.237715	0.307562
GO:0051270	0.24148	PTP4A1	regulation of cell motility	1	112	+	0.24148	0.311664
GO:0051480	0.243355	CCR7	cytosolic calcium ion homeostasis	1	113	+	0.243355	0.313312
GO:0009887	0.245011	ITGA6, SCYE1, TCF7	organ morphogenesis	3	698	+	0.245011	0.314177
GO:0007229	0.245226	ITGA6	integrin-mediated signaling pathway	1	114	+	0.245226	0.314177
GO:0009893	0.247659	BRF1, CD27, JUN	positive regulation of metabolic process	3	702	+	0.247659	0.31652
GO:0048545	0.248955	BCL2	response to steroid hormone stimulus	1	116	+	0.248955	0.317402
GO:0015837	0.252665	SLC12A8	amine transport	1	118	+	0.252665	0.321351
GO:0007600	0.255146	C6orf165	sensory perception	1	1063	-	0.255146	0.323529
GO:0040012	0.256358	PTP4A1	regulation of locomotion	1	120	+	0.256358	0.323529
GO:0015031	0.257607	CD27, COG3, MAL, SPTBN1	protein transport	4	1052	+	0.257607	0.323529
GO:0045045	0.257785	CCL3, COG3	secretory pathway	2	400	+	0.257785	0.323529
GO:0016043	0.257995	BCL2, BRF1, CCL3, CD27, CKS2, COG3, HIST1H1C, ITGA6, MAL, PAFAH1B1, SPTAN1, SPTBN1	cellular component organization and biogenesis	12	3977	+	0.257995	0.323529
GO:0051098	0.258198	BCL2	regulation of binding	1	121	+	0.258198	0.323529
GO:0051128	0.2587	SPTAN1, SPTBN1	regulation of cell organization and biogenesis	2	401	+	0.2587	0.323529
GO:0006813	0.259615	SLC12A8, ZNF148	potassium ion transport	2	402	+	0.259615	0.323652
GO:0043123	0.260033	IKBKE	positive regulation of I-kappaB kinase/NF-kappaB c	1	122	+	0.260033	0.323652
GO:0008632	0.261864	BCL2	apoptotic program	1	123	+	0.261864	0.325158
GO:0007584	0.265512	BCL2	response to nutrient	1	125	+	0.265512	0.328133
GO:0048469	0.265512	TIMP1	cell maturation	1	125	+	0.265512	0.328133
GO:0016337	0.269686	ITGA6, JUN	cell-cell adhesion	2	413	+	0.269686	0.332502
GO:0045449	0.27088	ATM, BAZ2B, BRF1, HIST1H1C, JUN, SLC12A8, SMAD7, TCF7, ZNF148, ZNF43	regulation of transcription	10	3261	+	0.27088	0.332502
GO:0040011	0.270951	PTP4A1	locomotion	1	128	+	0.270951	0.332502
GO:0009416	0.278143	XPC	response to light stimulus	1	132	+	0.278143	0.34053
GO:0007548	0.27993	TCF7	sex differentiation	1	133	+	0.27993	0.341124
GO:0043122	0.27993	IKBKE	regulation of I-kappaB kinase/NF-kappaB cascade	1	133	+	0.27993	0.341124
GO:0016044	0.283423	BCL2, MAL	membrane organization and biogenesis	2	428	+	0.283423	0.343576
GO:0042445	0.283491	TIMP1	hormone metabolic process	1	135	+	0.283491	0.343576
GO:0009058	0.283909	CD27, SCYE1, TIMP1	biosynthetic process	3	1938	-	0.283909	0.343576
GO:0009611	0.285175	CCL3, CCR7, SCYE1	response to wounding	3	758	+	0.285175	0.343615
GO:0007417	0.285253	ATM, MAL	central nervous system development	2	430	+	0.285253	0.343615
GO:0030099	0.287034	TIMP1	myeloid cell differentiation	1	137	+	0.287034	0.344967
GO:0007005	0.2888	BCL2	mitochondrion organization and biogenesis	1	138	+	0.2888	0.346296
GO:0000278	0.298973	ATM, PAFAH1B1	mitotic cell cycle	2	445	+	0.298973	0.357675
GO:0002009	0.302771	JUN	morphogenesis of an epithelium	1	146	+	0.302771	0.361394
GO:0006350	0.307904	ATM, BAZ2B, BRF1, HIST1H1C, JUN, SLC12A8, SMAD7, TCF7, ZNF148, ZNF43	transcription	10	3371	+	0.307904	0.366686
GO:0048193	0.309655	COG3	Golgi vesicle transport	1	150	+	0.309655	0.367935
GO:0045184	0.310516	CD27, COG3, MAL, SPTBN1	establishment of protein localization	4	1147	+	0.310516	0.368123
GO:0018193	0.311366	ZAP70	peptidyl-amino acid modification	1	151	+	0.311366	0.36828
GO:0009056	0.312054	PAFAH1B1	catabolic process	1	954	-	0.312054	0.36828
GO:0006887	0.313073	CCL3	exocytosis	1	152	+	0.313073	0.368652
GO:0016192	0.315728	CCL3, COG3, GOLGA4	vesicle-mediated transport	3	803	+	0.315728	0.370945
GO:0009605	0.320709	BCL2, CCL3, CCR7, SCYE1	response to external stimulus	4	1165	+	0.320709	0.375954
GO:0031667	0.321544	BCL2	response to nutrient levels	1	157	+	0.321544	0.376092
GO:0007160	0.331575	ITGA6	cell-matrix adhesion	1	163	+	0.331575	0.386961
GO:0007399	0.333784	ATM, MAL, PAFAH1B1, TCF7	nervous system development	4	1188	+	0.333784	0.388673
GO:0001816	0.336536	CD27	cytokine production	1	166	+	0.336536	0.391009
GO:0007018	0.338181	PAFAH1B1	microtubule-based movement	1	167	+	0.338181	0.392051
GO:0010033	0.339823	BCL2	response to organic substance	1	168	+	0.339823	0.392219
GO:0031589	0.339823	ITGA6	cell-substrate adhesion	1	168	+	0.339823	0.392219
GO:0009991	0.341461	BCL2	response to extracellular stimulus	1	169	+	0.341461	0.393243
GO:0045941	0.342587	BRF1, JUN	positive regulation of transcription	2	493	+	0.342587	0.393394
GO:0006399	0.343094	SCYE1	tRNA metabolic process	1	170	+	0.343094	0.393394
GO:0007156	0.35442	JUN	homophilic cell adhesion	1	177	+	0.35442	0.405494
GO:0006470	0.356022	PTP4A1	protein amino acid dephosphorylation	1	178	+	0.356022	0.406225
GO:0008104	0.35661	CD27, COG3, MAL, SPTBN1	protein localization	4	1228	+	0.35661	0.406225
GO:0009790	0.357865	ATM, TCF7	embryonic development	2	510	+	0.357865	0.406771
GO:0016055	0.373393	TCF7	Wnt receptor signaling pathway	1	189	+	0.373393	0.423502
GO:0016042	0.37495	PAFAH1B1	lipid catabolic process	1	190	+	0.37495	0.424349
GO:0009725	0.382675	BCL2	response to hormone stimulus	1	195	+	0.382675	0.432159
GO:0016311	0.391822	PTP4A1	dephosphorylation	1	201	+	0.391822	0.441342
GO:0006811	0.392933	SLC12A8, ZNF148	ion transport	2	1260	-	0.392933	0.441342
GO:0001525	0.393333	SCYE1	angiogenesis	1	202	+	0.393333	0.441342
GO:0046942	0.394841	SLC12A8	carboxylic acid transport	1	203	+	0.394841	0.442087
GO:0045860	0.397846	DGKA	positive regulation of protein kinase activity	1	205	+	0.397846	0.444502
GO:0044255	0.405433	TIMP1	cellular lipid metabolic process	1	805	-	0.405433	0.452015
GO:0007507	0.408249	ATM	heart development	1	212	+	0.408249	0.454188
GO:0008544	0.40972	BCL2	epidermis development	1	213	+	0.40972	0.454859
GO:0051347	0.415571	DGKA	positive regulation of transferase activity	1	217	+	0.415571	0.460379
GO:0007267	0.420169	CCL3, MAL, SCYE1	cell-cell signaling	3	957	+	0.420169	0.464491
GO:0006334	0.42853	HIST1H1C	nucleosome assembly	1	226	+	0.42853	0.472736
GO:0007398	0.435607	BCL2	ectoderm development	1	231	+	0.435607	0.478528
GO:0048598	0.435607	TCF7	embryonic morphogenesis	1	231	+	0.435607	0.478528
GO:0006417	0.437012	CD27	regulation of translation	1	232	+	0.437012	0.479068
GO:0006508	0.4434	DPP4, SLC12A8, TIMP1	proteolysis	3	992	+	0.4434	0.484686
GO:0000165	0.443987	CD27	MAPKKK cascade	1	237	+	0.443987	0.484686
GO:0008202	0.45361	TIMP1	steroid metabolic process	1	244	+	0.45361	0.493136
GO:0008380	0.45361	TRA2A	RNA splicing	1	244	+	0.45361	0.493136
GO:0015672	0.457422	SLC12A8, ZNF148	monovalent inorganic cation transport	2	625	+	0.457422	0.496251
GO:0009059	0.462597	CD27, SCYE1	macromolecule biosynthetic process	2	1140	-	0.462597	0.500734
GO:0048514	0.464409	SCYE1	blood vessel morphogenesis	1	252	+	0.464409	0.500734
GO:0007155	0.464421	ITGA6, JUN	cell adhesion	2	1137	-	0.464421	0.500734
GO:0007389	0.481514	ATM	pattern specification process	1	265	+	0.481514	0.518097
GO:0045786	0.486669	ATM	negative regulation of progression through cell cy	1	269	+	0.486669	0.522571
GO:0006260	0.491774	DNTT	DNA replication	1	273	+	0.491774	0.526973
GO:0005975	0.494828	C6orf165	carbohydrate metabolic process	1	684	-	0.494828	0.529163
GO:0019752	0.497194	SCYE1	carboxylic acid metabolic process	1	681	-	0.497194	0.53061
GO:0007169	0.499338	PIK3R2	transmembrane receptor protein tyrosine kinase sig	1	279	+	0.499338	0.531815
GO:0007420	0.503079	ATM	brain development	1	282	+	0.503079	0.534713
GO:0044249	0.5042	CD27, SCYE1, TIMP1	cellular biosynthetic process	3	1475	-	0.5042	0.534819
GO:0006323	0.509253	HIST1H1C	DNA packaging	1	287	+	0.509253	0.538211
GO:0001568	0.510479	SCYE1	blood vessel development	1	288	+	0.510479	0.538211
GO:0045944	0.510479	JUN	positive regulation of transcription from RNA poly	1	288	+	0.510479	0.538211
GO:0050790	0.516894	CKS2, DGKA	regulation of catalytic activity	2	699	+	0.516894	0.543711
GO:0006397	0.517771	TRA2A	mRNA processing	1	294	+	0.517771	0.543711
GO:0006333	0.522573	HIST1H1C	chromatin assembly or disassembly	1	298	+	0.522573	0.547657
GO:0007601	0.530865	C6orf165	visual perception	1	305	+	0.530865	0.55413
GO:0050953	0.530865	C6orf165	sensory perception of light stimulus	1	305	+	0.530865	0.55413
GO:0051276	0.551755	HIST1H1C	chromosome organization and biogenesis	1	614	-	0.551755	0.57479
GO:0006807	0.555954	SCYE1	nitrogen compound metabolic process	1	609	-	0.555954	0.578016
GO:0006520	0.558241	SCYE1	amino acid metabolic process	1	329	+	0.558241	0.578356
GO:0007186	0.558489	CCL3, CCR7, DGKA, TCF7	G-protein coupled receptor protein signaling pathw	4	1768	-	0.558489	0.578356
GO:0030001	0.562719	SLC12A8, ZNF148	metal ion transport	2	760	+	0.562719	0.581303
GO:0009888	0.563553	BCL2	tissue development	1	600	-	0.563553	0.581303
GO:0006412	0.567062	CD27, SCYE1	translation	2	766	+	0.567062	0.583773
GO:0006629	0.569838	PAFAH1B1, TIMP1	lipid metabolic process	2	972	-	0.569838	0.585481
GO:0008610	0.584055	TIMP1	lipid biosynthetic process	1	353	+	0.584055	0.598914
GO:0019226	0.587521	MAL	transmission of nerve impulse	1	572	-	0.587521	0.601291
GO:0000902	0.592718	ITGA6	cell morphogenesis	1	566	-	0.592718	0.605134
GO:0022008	0.593586	PAFAH1B1	neurogenesis	1	565	-	0.593586	0.605134
GO:0009308	0.598807	SCYE1	amine metabolic process	1	559	-	0.598807	0.609272
GO:0043085	0.605428	DGKA	positive regulation of enzyme activity	1	374	+	0.605428	0.614814
GO:0006396	0.607553	TRA2A	RNA processing	1	549	-	0.607553	0.615779
GO:0048699	0.620768	PAFAH1B1	generation of neurons	1	534	-	0.620768	0.627958
GO:0006812	0.622956	SLC12A8, ZNF148	cation transport	2	893	-	0.622956	0.628958
GO:0045893	0.636866	JUN	positive regulation of transcription, DNA-dependen	1	407	+	0.636866	0.641765
GO:0006325	0.652009	HIST1H1C	establishment and/or maintenance of chromatin arch	1	499	-	0.652009	0.655763
GO:0006519	0.703769	SCYE1	amino acid and derivative metabolic process	1	442	-	0.703769	0.706465
GO:0030030	0.717493	ITGA6	cell projection organization and biogenesis	1	427	-	0.717493	0.718865
GO:0008150	0.978099	ATM, BAZ2B, BCL2, BRF1, C6orf165, CCL3, CCR7, CD27, CD83, CKS2, COG3, DGKA, DNAJA1, DNTT, DPP4, GOLGA4, HIST1H1C, HLA-DRA, IKBKE, IL7R, ITGA6, JUN, MAL, NKTR, PAFAH1B1, PIK3R2, PIK3R4, PPP2R5C, PTP4A1, SCYE1, SERPINH1, SLC12A8, SMAD7, SPTAN1, SPTBN1, TCF7, TIMP1, TRA2A, TTC3, XPC, ZAP70, ZNF148, ZNF43	biological_process	43	17493	+	0.978099	0.978099
