# Supplementary material for: A computational analysis of protein-protein interaction networks in neurodegenerative diseases
Source: BMC Syst Biol. 2008 Jun 20;2:52. doi: 10.1186/1752-0509-2-52 (PMC2443111; doi:10.1186/1752-0509-2-52)
Supplement: Additional file 2 — Table s2 ms-brain. [file 1752-0509-2-52-S2.xls]

## Sheet: MSbrain_functions_1max1min
GO Identifier	p-value	Gene symbol	GO Term	#Hits in group	Group size	Over(+)/under(-) representation	p-value	FDR (BH)
GO:0007267	2.44557e-12	ASPA, BSN, CACNB2, CAMK2G, CPLX2, DNM1, EFNA1, FGF9, GABBR2, GLRB, HCN2, NCAM1, NSF, PCSK6, PGR, PLLP, PPFIA3, SCN1B, SLC12A5, SNAP25, SNPH, SYT1, TGFB3, THBS2	cell-cell signaling	24	957	+	2.44557e-12	1.6415e-09
GO:0019226	5.32966e-10	ASPA, BSN, CACNB2, CPLX2, DNM1, GABBR2, GLRB, NCAM1, NSF, PLLP, PPFIA3, SCN1B, SLC12A5, SNAP25, SNPH, SYT1, THBS2	transmission of nerve impulse	17	572	+	5.32966e-10	1.78555e-07
GO:0007268	6.95424e-09	BSN, CACNB2, CPLX2, DNM1, GABBR2, GLRB, NCAM1, NSF, PPFIA3, SCN1B, SLC12A5, SNAP25, SNPH, SYT1, THBS2	synaptic transmission	15	508	+	6.95424e-09	1.50918e-06
GO:0007154	9.01212e-09	ADCY9, ARHGEF17, ASPA, BSN, CACNB2, CAMK2B, CAMK2G, CAP2, CARM1, CPLX2, DCX, DNM1, DNMBP, EDG2, EFNA1, ENPP2, EPHB6, ERBB3, FGF9, GABBR2, GFRA2, GLRB, GNAI1, HCN2, IL6R, KLF9, MYT1L, NCAM1, NSF, PCSK6, PGR, PLK2, PLLP, PPFIA3, PPP3CB, PSEN1, PTPRB, RTN2, SCN1B, SFRP1, SH3GL3, SLC12A5, SNAP25, SNPH, STMN2, STXBP1, SYT1, TGFB3, THBS2, THY1	cell communication	50	5578	+	9.01212e-09	1.50918e-06
GO:0007399	2.06237e-07	ASPA, CHST3, DCX, EFNA1, ERBB3, GFRA2, GLRB, MYT1L, PLLP, PSEN1, SH3GL3, SNAP25, SPOCK1, SPOCK2, STMN2, STXBP1, TAGLN3, THBS2, THY1, TUBB	nervous system development	20	1188	+	2.06237e-07	2.7604e-05
GO:0048489	3.62843e-06	CPLX2, SNAP25, SNPH, STXBP1, SYT1	synaptic vesicle transport	5	52	+	3.62843e-06	0.00040535
GO:0016079	7.24914e-06	CPLX2, SNAP25, SNPH, SYT1	synaptic vesicle exocytosis	4	28	+	7.24914e-06	0.00058759
GO:0007275	7.78041e-06	ASPA, CACNB2, CDH6, CHST3, DCX, DHCR7, EFNA1, ERBB3, FGF9, GFRA2, GLRB, IL6R, KLF9, MEST, MYT1L, PCSK6, PGR, PLLP, PPP3CB, PSEN1, SFRP1, SH3GL3, SNAP25, SPOCK1, SPOCK2, STMN2, STXBP1, TAGLN3, TGFB3, THBS2, THY1, TUBB	multicellular organismal development	32	3327	+	7.78041e-06	0.00058759
GO:0006904	8.38023e-06	CPLX2, SNAP25, SNPH, STXBP1	vesicle docking during exocytosis	4	29	+	8.38023e-06	0.00058759
GO:0048856	8.77237e-06	ASPA, CACNB2, CAP2, CDH6, CHST3, DCX, DHCR7, EFNA1, ERBB3, FGF9, GFRA2, GLRB, MEST, MYT1L, PGR, PLLP, PPP3CB, PSEN1, SFRP1, SH3GL3, SNAP25, SPOCK1, SPOCK2, STMN2, STXBP1, TAGLN3, TGFB3, THBS2, THY1, TUBB	anatomical structure development	30	3012	+	8.77237e-06	0.00058759
GO:0048278	1.25583e-05	CPLX2, SNAP25, SNPH, STXBP1	vesicle docking	4	32	+	1.25583e-05	0.000742583
GO:0007269	1.32769e-05	CPLX2, NSF, PPFIA3, SNAP25, SNPH, SYT1	neurotransmitter secretion	6	115	+	1.32769e-05	0.000742583
GO:0006944	1.47788e-05	CPLX2, GNAI1, NSF, SNPH, STXBP1	membrane fusion	5	69	+	1.47788e-05	0.000762769
GO:0006906	1.89105e-05	GNAI1, NSF, SNPH	vesicle fusion	3	12	+	1.89105e-05	0.0009045
GO:0048699	2.66157e-05	ASPA, CHST3, DCX, EFNA1, ERBB3, PSEN1, SNAP25, STMN2, STXBP1, THY1, TUBB	generation of neurons	11	534	+	2.66157e-05	0.00118813
GO:0045055	3.8892e-05	CPLX2, NSF, PPFIA3, SNAP25, SNPH, SYT1	regulated secretory pathway	6	139	+	3.8892e-05	0.00162894
GO:0022008	4.45176e-05	ASPA, CHST3, DCX, EFNA1, ERBB3, PSEN1, SNAP25, STMN2, STXBP1, THY1, TUBB	neurogenesis	11	565	+	4.45176e-05	0.00173083
GO:0016043	4.64505e-05	ARHGEF17, BASP1, BSN, CACNB2, CAP2, CARM1, CHST3, CPLX2, DCX, DNM1, EFNA1, EIF4E, ERBB3, FGF9, GLRB, GNAI1, KIF3C, LRP3, NSF, PPFIA3, PSEN1, SH3GL3, SNAP25, SNAP91, SNPH, SPOCK2, SPTBN2, STXBP1, SYT1, TAGLN3, TGFB3, THBS2, THY1, TUBB	cellular component organization and biogenesis	34	3977	+	4.64505e-05	0.00173083
GO:0000904	5.61213e-05	CHST3, DCX, EFNA1, ERBB3, PSEN1, SNAP25, STXBP1, THY1	cellular morphogenesis during differentiation	8	296	+	5.61213e-05	0.00192067
GO:0016192	5.78222e-05	CPLX2, DNM1, GLRB, GNAI1, LRP3, NSF, SH3GL3, SNAP25, SNAP91, SNPH, SPTBN2, STXBP1, SYT1	vesicle-mediated transport	13	803	+	5.78222e-05	0.00192067
GO:0050847	6.01751e-05	KLF9, PGR	progesterone receptor signaling pathway	2	3	+	6.01751e-05	0.00192067
GO:0006887	6.40916e-05	CPLX2, GLRB, SNAP25, SNPH, STXBP1, SYT1	exocytosis	6	152	+	6.40916e-05	0.00195214
GO:0007409	0.00011017	CHST3, DCX, EFNA1, ERBB3, SNAP25, STXBP1, THY1	axonogenesis	7	242	+	0.00011017	0.0032093
GO:0001505	0.000126776	CPLX2, NSF, PPFIA3, SNAP25, SNPH, SYT1	regulation of neurotransmitter levels	6	172	+	0.000126776	0.00348974
GO:0016044	0.000130214	CPLX2, DNM1, GNAI1, LRP3, NSF, SH3GL3, SNAP91, SNPH, STXBP1	membrane organization and biogenesis	9	428	+	0.000130214	0.00348974
GO:0045761	0.000175817	ADCY9, CAP2, GABBR2, GNAI1	regulation of adenylate cyclase activity	4	62	+	0.000175817	0.00453067
GO:0016081	0.000199409	SNAP25, SNPH	synaptic vesicle docking during exocytosis	2	5	+	0.000199409	0.0049483
GO:0048667	0.000216346	CHST3, DCX, EFNA1, ERBB3, SNAP25, STXBP1, THY1	neuron morphogenesis during differentiation	7	270	+	0.000216346	0.00499834
GO:0048812	0.000216346	CHST3, DCX, EFNA1, ERBB3, SNAP25, STXBP1, THY1	neurite morphogenesis	7	270	+	0.000216346	0.00499834
GO:0030182	0.000234222	CHST3, DCX, EFNA1, ERBB3, SNAP25, STMN2, STXBP1, THY1, TUBB	neuron differentiation	9	463	+	0.000234222	0.00523096
GO:0032502	0.000344814	ASPA, CACNB2, CAP2, CDH6, CHST3, DCX, DHCR7, EFNA1, ERBB3, FGF9, GFRA2, GLRB, IL6R, KLF9, MEST, MYT1L, PCSK6, PGR, PLLP, PPP3CB, PSEN1, SFRP1, SH3GL3, SNAP25, SPOCK1, SPOCK2, SPTBN2, STMN2, STXBP1, TAGLN3, TGFB3, THBS2, THY1, TUBB	developmental process	34	4379	+	0.000344814	0.00745243
GO:0045045	0.000439431	CPLX2, GLRB, NSF, PPFIA3, SNAP25, SNPH, STXBP1, SYT1	secretory pathway	8	400	+	0.000439431	0.00920059
GO:0031175	0.000507528	CHST3, DCX, EFNA1, ERBB3, SNAP25, STXBP1, THY1	neurite development	7	311	+	0.000507528	0.0103044
GO:0046903	0.000620001	CAMK2G, CPLX2, GLRB, GNAI1, NSF, PPFIA3, SNAP25, SNPH, STXBP1, SYT1	secretion	10	644	+	0.000620001	0.0122177
GO:0050877	0.000646175	ASPA, BSN, CACNB2, CPLX2, DNM1, GABBR2, GLRB, NCAM1, NSF, PLLP, PPFIA3, SCN1B, SLC12A5, SNAP25, SNPH, SYT1, THBS2	neurological process	17	1596	+	0.000646175	0.0123696
GO:0050808	0.000827917	CACNB2, SNAP25, SPOCK2, THBS2	synapse organization and biogenesis	4	93	+	0.000827917	0.0154085
GO:0007167	0.000895602	EFNA1, EPHB6, ERBB3, FGF9, GFRA2, PCSK6, PTPRB, TGFB3	enzyme linked receptor protein signaling pathway	8	446	+	0.000895602	0.0162177
GO:0000902	0.000997497	CAP2, CHST3, DCX, EFNA1, ERBB3, PSEN1, SNAP25, STXBP1, THY1	cell morphogenesis	9	566	+	0.000997497	0.0175874
GO:0048666	0.00103349	CHST3, DCX, EFNA1, ERBB3, SNAP25, STXBP1, THY1	neuron development	7	351	+	0.00103349	0.0177548
GO:0043085	0.0014895	ADCY9, CAP2, EDG2, EFNA1, PSEN1, TGFB3, THY1	positive regulation of enzyme activity	7	374	+	0.0014895	0.0249491
GO:0035282	0.00157716	PCSK6, PSEN1, SFRP1	segmentation	3	51	+	0.00157716	0.0257731
GO:0007169	0.00163294	EFNA1, EPHB6, ERBB3, FGF9, GFRA2, PCSK6	transmembrane receptor protein tyrosine kinase sig	6	279	+	0.00163294	0.0260493
GO:0050678	0.00186037	FGF9, PGR, TGFB3	regulation of epithelial cell proliferation	3	54	+	0.00186037	0.0289872
GO:0001568	0.00191677	DHCR7, EFNA1, FGF9, PSEN1, THBS2, THY1	blood vessel development	6	288	+	0.00191677	0.0291872
GO:0007416	0.00239918	SNAP25, SPOCK2, THBS2	synaptogenesis	3	59	+	0.00239918	0.0357211
GO:0030518	0.00251731	CARM1, KLF9, PGR	steroid hormone receptor signaling pathway	3	60	+	0.00251731	0.0366652
GO:0009987	0.00276693	ADCY9, ARHGEF17, ASPA, BASP1, BSN, CACNB2, CADM3, CAMK2B, CAMK2G, CAP2, CARM1, CDH18, CDH6, CHST3, CPLX2, DCX, DHCR7, DNASE1L1, DNM1, DNMBP, EDG2, EFNA1, EIF4E, ENPP2, ENTPD3, EPHB6, ERBB3, FGF9, FKBP5, GABBR2, GFRA2, GLRB, GLS2, GNAI1, HCN2, IL6R, JAM3, KIF3C, KLF9, LAMP2, LRP3, MEST, MYT1L, NCAM1, NMNAT2, NSF, PCSK6, PGR, PLK2, PLLP, ...	cellular process	76	15042	+	0.00276693	0.0393554
GO:0007165	0.00287202	ADCY9, ARHGEF17, CAMK2B, CAMK2G, CAP2, CARM1, DCX, DNMBP, EDG2, EFNA1, ENPP2, EPHB6, ERBB3, FGF9, GABBR2, GFRA2, GLRB, GNAI1, HCN2, IL6R, KLF9, MYT1L, PCSK6, PGR, PLK2, PPP3CB, PSEN1, PTPRB, RTN2, SFRP1, SH3GL3, SNPH, STMN2, TGFB3, THY1	signal transduction	35	5096	+	0.00287202	0.0393554
GO:0050673	0.00289308	FGF9, PGR, TGFB3	epithelial cell proliferation	3	63	+	0.00289308	0.0393554
GO:0042462	0.00293697	PSEN1, THY1	eye photoreceptor cell development	2	18	+	0.00293697	0.0393554
GO:0030030	0.00313697	CHST3, DCX, EFNA1, ERBB3, SNAP25, STXBP1, THY1	cell projection organization and biogenesis	7	427	+	0.00313697	0.0408164
GO:0007188	0.00316784	ADCY9, CAP2, GABBR2, GNAI1	G-protein signaling, coupled to cAMP nucleotide se	4	134	+	0.00316784	0.0408164
GO:0016050	0.00327292	SNAP91, STXBP1	vesicle organization and biogenesis	2	19	+	0.00327292	0.0413746
GO:0001754	0.00362597	PSEN1, THY1	eye photoreceptor cell differentiation	2	20	+	0.00362597	0.0441709
GO:0051963	0.00362597	SNAP25, THBS2	regulation of synaptogenesis	2	20	+	0.00362597	0.0441709
GO:0030522	0.00389895	CARM1, KLF9, PGR	intracellular receptor-mediated signaling pathway	3	70	+	0.00389895	0.045785
GO:0042461	0.00399596	PSEN1, THY1	photoreceptor cell development	2	21	+	0.00399596	0.045785
GO:0050790	0.00416861	ADCY9, CAP2, EDG2, EFNA1, GABBR2, GNAI1, PSEN1, TGFB3, THY1	regulation of catalytic activity	9	699	+	0.00416861	0.045785
GO:0007194	0.00438275	GABBR2, GNAI1	negative regulation of adenylate cyclase activity	2	22	+	0.00438275	0.045785
GO:0006873	0.00447601	EDG2, GLRB, HCN2, PSEN1, SLC12A5, THY1	cell ion homeostasis	6	342	+	0.00447601	0.045785
GO:0006083	0.00451377	ASPA	acetate metabolic process	1	1	+	0.00451377	0.045785
GO:0019081	0.00451377	EIF4E	viral protein biosynthetic process	1	1	+	0.00451377	0.045785
GO:0045743	0.00451377	FGF9	positive regulation of fibroblast growth factor re	1	1	+	0.00451377	0.045785
GO:0046549	0.00451377	THY1	retinal cone cell development	1	1	+	0.00451377	0.045785
GO:0060042	0.00451377	THY1	retina morphogenesis in camera-type eye	1	1	+	0.00451377	0.045785
GO:0019933	0.00451521	ADCY9, CAP2, GABBR2, GNAI1	cAMP-mediated signaling	4	148	+	0.00451521	0.045785
GO:0006810	0.0045785	CACNB2, CAMK2B, CAMK2G, CPLX2, DNM1, FGF9, GLRB, GNAI1, HBA2, HCN2, KCNAB2, KIF3C, LRP3, NSF, PLLP, PPFIA3, PSEN1, SCN1B, SH3GL3, SLC12A5, SNAP25, SNAP91, SNPH, SPTBN2, STXBP1, SYT1, TGFB3, TUBB	transport	28	3867	+	0.0045785	0.045785
GO:0048706	0.00520606	FGF9, TGFB3	embryonic skeletal development	2	24	+	0.00520606	0.051295
GO:0019725	0.00541045	EDG2, GLRB, HCN2, PPP3CB, PSEN1, SLC12A5, THY1	cell homeostasis	7	472	+	0.00541045	0.0525363
GO:0045576	0.00564228	CPLX2, THY1	mast cell activation	2	25	+	0.00564228	0.0540047
GO:0030154	0.0065331	ASPA, CACNB2, CHST3, DCX, DHCR7, EFNA1, ERBB3, FGF9, MYT1L, PGR, PPP3CB, PSEN1, SFRP1, SNAP25, SPOCK2, SPTBN2, STMN2, STXBP1, TGFB3, THY1, TUBB	cell differentiation	21	2673	+	0.0065331	0.0616504
GO:0006796	0.00674137	CAMK2B, CAMK2G, ENPP2, EPHB6, ERBB3, HCN2, NCAM1, PCSK6, PLK2, PPP3CB, PSEN1, PTPRB, THY1	phosphate metabolic process	13	1341	+	0.00674137	0.0627322
GO:0007187	0.00704125	ADCY9, CAP2, GABBR2, GNAI1	G-protein signaling, coupled to cyclic nucleotide	4	168	+	0.00704125	0.0638074
GO:0030178	0.00704738	FGF9, SFRP1	negative regulation of Wnt receptor signaling path	2	28	+	0.00704738	0.0638074
GO:0050801	0.00721518	EDG2, GLRB, HCN2, PSEN1, SLC12A5, THY1	ion homeostasis	6	378	+	0.00721518	0.0644556
GO:0048468	0.00773175	ASPA, CACNB2, CHST3, DCX, EFNA1, ERBB3, PGR, PSEN1, SFRP1, SNAP25, SPTBN2, STMN2, STXBP1, TGFB3, THY1, TUBB	cell development	16	1849	+	0.00773175	0.0658495
GO:0006897	0.00796949	DNM1, LRP3, SH3GL3, SNPH, STXBP1	endocytosis	5	274	+	0.00796949	0.0658495
GO:0001756	0.00806299	PSEN1, SFRP1	somitogenesis	2	30	+	0.00806299	0.0658495
GO:0030324	0.00833347	DHCR7, FGF9, TGFB3	lung development	3	92	+	0.00833347	0.0658495
GO:0009968	0.00843184	FGF9, SFRP1, TGFB3, THY1	negative regulation of signal transduction	4	177	+	0.00843184	0.0658495
GO:0050803	0.00858366	PPFIA3, SNAP25, THBS2	regulation of synapse structure and activity	3	93	+	0.00858366	0.0658495
GO:0030323	0.00883822	DHCR7, FGF9, TGFB3	respiratory tube development	3	94	+	0.00883822	0.0658495
GO:0050767	0.00883822	ASPA, EFNA1, THY1	regulation of neurogenesis	3	94	+	0.00883822	0.0658495
GO:0048513	0.00893578	CACNB2, CDH6, CHST3, DCX, DHCR7, EFNA1, ERBB3, FGF9, MEST, PGR, PPP3CB, PSEN1, SFRP1, TAGLN3, TGFB3, THBS2, THY1	organ development	17	2047	+	0.00893578	0.0658495
GO:0006543	0.00900742	GLS2	glutamine catabolic process	1	2	+	0.00900742	0.0658495
GO:0007354	0.00900742	PCSK6	zygotic determination of anterior/posterior axis,	1	2	+	0.00900742	0.0658495
GO:0014012	0.00900742	CHST3	axon regeneration in the peripheral nervous system	1	2	+	0.00900742	0.0658495
GO:0022010	0.00900742	ASPA	myelination in the central nervous system	1	2	+	0.00900742	0.0658495
GO:0048791	0.00900742	SNAP25	calcium ion-dependent exocytosis of neurotransmitt	1	2	+	0.00900742	0.0658495
GO:0051563	0.00900742	PSEN1	smooth endoplasmic reticulum calcium ion homeostas	1	2	+	0.00900742	0.0658495
GO:0060012	0.00900742	GLRB	synaptic transmission, glycinergic	1	2	+	0.00900742	0.0658495
GO:0008406	0.00909719	CDH6, FGF9, PGR	gonad development	3	95	+	0.00909719	0.0658495
GO:0007613	0.00914031	PSEN1, SNAP25	memory	2	32	+	0.00914031	0.0658495
GO:0050793	0.00943692	ASPA, EFNA1, ERBB3, FGF9, PSEN1, SFRP1, SNAP25, SPOCK2, TGFB3, THBS2, THY1, TUBB	regulation of developmental process	12	1241	+	0.00943692	0.0670043
GO:0051128	0.00950395	EFNA1, SNAP25, SNPH, SPTBN2, THBS2, THY1	regulation of cell organization and biogenesis	6	401	+	0.00950395	0.0670043
GO:0007166	0.00978335	ADCY9, CAP2, EDG2, EFNA1, ENPP2, EPHB6, ERBB3, FGF9, GABBR2, GFRA2, GLRB, GNAI1, HCN2, IL6R, MYT1L, PCSK6, PSEN1, PTPRB, SFRP1, TGFB3, THY1	cell surface receptor linked signal transduction	21	2770	+	0.00978335	0.0670043
GO:0019935	0.0098097	ADCY9, CAP2, GABBR2, GNAI1	cyclic-nucleotide-mediated signaling	4	185	+	0.0098097	0.0670043
GO:0009653	0.00981881	CAP2, CHST3, DCX, EFNA1, ERBB3, FGF9, PGR, PSEN1, SFRP1, SNAP25, STXBP1, TGFB3, THBS2, THY1	anatomical structure morphogenesis	14	1566	+	0.00981881	0.0670043
GO:0048608	0.00990063	CDH6, FGF9, PGR	reproductive structure development	3	98	+	0.00990063	0.0670043
GO:0007214	0.0108695	GABBR2, GLRB	gamma-aminobutyric acid signaling pathway	2	35	+	0.0108695	0.0728257
GO:0007190	0.012096	ADCY9, CAP2	adenylate cyclase activation	2	37	+	0.012096	0.0794538
GO:0017156	0.012096	GLRB, SYT1	calcium ion-dependent exocytosis	2	37	+	0.012096	0.0794538
GO:0007242	0.0126925	ADCY9, ARHGEF17, CAP2, CARM1, DCX, DNMBP, EDG2, EFNA1, FGF9, GABBR2, GNAI1, KLF9, PGR, PLK2, PSEN1, STMN2, TGFB3	intracellular signaling cascade	17	2124	+	0.0126925	0.0794538
GO:0030073	0.012731	CAMK2G, SNAP25	insulin secretion	2	38	+	0.012731	0.0794538
GO:0043524	0.012731	ERBB3, PSEN1	negative regulation of neuron apoptosis	2	38	+	0.012731	0.0794538
GO:0045449	0.0129298	BASP1, CARM1, KLF9, MYT1L, PGR, PPFIA3, ZNF536	regulation of transcription	7	3261	-	0.0129298	0.0794538
GO:0001525	0.013205	EFNA1, FGF9, THBS2, THY1	angiogenesis	4	202	+	0.013205	0.0794538
GO:0048172	0.013481	PPFIA3	regulation of short-term neuronal synaptic plastic	1	3	+	0.013481	0.0794538
GO:0048702	0.013481	TGFB3	embryonic neurocranium morphogenesis	1	3	+	0.013481	0.0794538
GO:0048714	0.013481	ASPA	positive regulation of oligodendrocyte differentia	1	3	+	0.013481	0.0794538
GO:0051281	0.013481	THY1	positive regulation of release of sequestered calc	1	3	+	0.013481	0.0794538
GO:0051965	0.013481	THBS2	positive regulation of synaptogenesis	1	3	+	0.013481	0.0794538
GO:0060045	0.013481	FGF9	positive regulation of cardiac muscle cell prolife	1	3	+	0.013481	0.0794538
GO:0009952	0.013519	PCSK6, PSEN1, SFRP1	anterior/posterior pattern formation	3	110	+	0.013519	0.0794538
GO:0045762	0.0140437	ADCY9, CAP2	positive regulation of adenylate cyclase activity	2	40	+	0.0140437	0.08161
GO:0051649	0.0141295	CPLX2, FGF9, GLRB, KIF3C, NSF, PPFIA3, SNAP25, SNAP91, SNPH, STXBP1, SYT1, TGFB3, TUBB	establishment of cellular localization	13	1472	+	0.0141295	0.08161
GO:0007507	0.0155134	ERBB3, FGF9, PPP3CB, PSEN1	heart development	4	212	+	0.0155134	0.0888374
GO:0016070	0.0168003	BASP1, CARM1, KLF9, LAMP2, MYT1L, PGR, PPFIA3, PPP3CB, ZNF536	RNA metabolic process	9	3729	-	0.0168003	0.0947915
GO:0030072	0.0168361	CAMK2G, SNAP25	peptide hormone secretion	2	44	+	0.0168361	0.0947915
GO:0000917	0.0179347	TUBB	barrier septum formation	1	4	+	0.0179347	0.09613
GO:0006531	0.0179347	ASPA	aspartate metabolic process	1	4	+	0.0179347	0.09613
GO:0006533	0.0179347	ASPA	aspartate catabolic process	1	4	+	0.0179347	0.09613
GO:0007412	0.0179347	STXBP1	axon target recognition	1	4	+	0.0179347	0.09613
GO:0045880	0.0179347	FGF9	positive regulation of smoothened signaling pathwa	1	4	+	0.0179347	0.09613
GO:0048268	0.0179347	SNAP91	clathrin cage assembly	1	4	+	0.0179347	0.09613
GO:0002790	0.0183136	CAMK2G, SNAP25	peptide secretion	2	46	+	0.0183136	0.0973818
GO:0006468	0.0190746	CAMK2B, CAMK2G, EPHB6, ERBB3, HCN2, NCAM1, PCSK6, PLK2, THY1	protein amino acid phosphorylation	9	894	+	0.0190746	0.10063
GO:0048592	0.019844	PSEN1, THY1	eye morphogenesis	2	48	+	0.019844	0.103066
GO:0050770	0.019844	EFNA1, THY1	regulation of axonogenesis	2	48	+	0.019844	0.103066
GO:0030001	0.0211018	CACNB2, CAMK2B, CAMK2G, GNAI1, HCN2, KCNAB2, SCN1B, SLC12A5	metal ion transport	8	760	+	0.0211018	0.104076
GO:0006350	0.021516	BASP1, CARM1, KLF9, MYT1L, PGR, PPFIA3, PPP3CB, ZNF536	transcription	8	3371	-	0.021516	0.104076
GO:0043009	0.021746	FGF9, PSEN1, SFRP1, TGFB3	chordate embryonic development	4	235	+	0.021746	0.104076
GO:0007548	0.022311	CDH6, FGF9, PGR	sex differentiation	3	133	+	0.022311	0.104076
GO:0002070	0.0223686	PGR	epithelial cell maturation	1	5	+	0.0223686	0.104076
GO:0016188	0.0223686	STXBP1	synaptic vesicle maturation	1	5	+	0.0223686	0.104076
GO:0021545	0.0223686	ERBB3	cranial nerve development	1	5	+	0.0223686	0.104076
GO:0021952	0.0223686	DCX	central nervous system projection neuron axonogene	1	5	+	0.0223686	0.104076
GO:0030949	0.0223686	FGF9	positive regulation of vascular endothelial growth	1	5	+	0.0223686	0.104076
GO:0032024	0.0223686	SNAP25	positive regulation of insulin secretion	1	5	+	0.0223686	0.104076
GO:0040036	0.0223686	FGF9	regulation of fibroblast growth factor receptor si	1	5	+	0.0223686	0.104076
GO:0045540	0.0223686	DHCR7	regulation of cholesterol biosynthetic process	1	5	+	0.0223686	0.104076
GO:0045601	0.0223686	TGFB3	regulation of endothelial cell differentiation	1	5	+	0.0223686	0.104076
GO:0048505	0.0223686	FGF9	regulation of timing of cell differentiation	1	5	+	0.0223686	0.104076
GO:0050860	0.0223686	THY1	negative regulation of T cell receptor signaling p	1	5	+	0.0223686	0.104076
GO:0009792	0.0226568	FGF9, PSEN1, SFRP1, TGFB3	embryonic development ending in birth or egg hatch	4	238	+	0.0226568	0.10469
GO:0051252	0.0228488	BASP1, CARM1, KLF9, MYT1L, PGR, PPFIA3, ZNF536	regulation of RNA metabolic process	7	3074	-	0.0228488	0.104854
GO:0042552	0.023059	ASPA, PLLP	myelination	2	52	+	0.023059	0.105099
GO:0006355	0.0242383	BASP1, CARM1, KLF9, MYT1L, PGR, PPFIA3, ZNF536	regulation of transcription, DNA-dependent	7	3054	-	0.0242383	0.109727
GO:0043086	0.0245499	GABBR2, GNAI1, THY1	negative regulation of enzyme activity	3	138	+	0.0245499	0.110392
GO:0042391	0.0247416	GLRB, HCN2	regulation of membrane potential	2	54	+	0.0247416	0.110512
GO:0009966	0.0251905	ARHGEF17, DNMBP, EDG2, FGF9, PLK2, SFRP1, TGFB3, THY1	regulation of signal transduction	8	786	+	0.0251905	0.111772
GO:0008366	0.0256012	ASPA, PLLP	axon ensheathment	2	55	+	0.0256012	0.112847
GO:0002793	0.0267826	SNAP25	positive regulation of peptide secretion	1	6	+	0.0267826	0.11577
GO:0048013	0.0267826	EFNA1	ephrin receptor signaling pathway	1	6	+	0.0267826	0.11577
GO:0048147	0.0267826	THY1	negative regulation of fibroblast proliferation	1	6	+	0.0267826	0.11577
GO:0048514	0.027214	EFNA1, FGF9, THBS2, THY1	blood vessel morphogenesis	4	252	+	0.027214	0.116881
GO:0010001	0.028252	ASPA, ERBB3	glial cell differentiation	2	58	+	0.028252	0.120566
GO:0016310	0.0295367	CAMK2B, CAMK2G, EPHB6, ERBB3, HCN2, NCAM1, PCSK6, PLK2, PSEN1, THY1	phosphorylation	10	1125	+	0.0295367	0.122155
GO:0019932	0.0297852	ADCY9, CAP2, EDG2, GABBR2, GNAI1	second-messenger-mediated signaling	5	384	+	0.0297852	0.122155
GO:0042592	0.0299711	BASP1, EDG2, GLRB, HCN2, PPP3CB, PSEN1, SLC12A5, SNAP91, THY1	homeostatic process	9	968	+	0.0299711	0.122155
GO:0008585	0.0300778	CDH6, PGR	female gonad development	2	60	+	0.0300778	0.122155
GO:0030855	0.0300778	PGR, TGFB3	epithelial cell differentiation	2	60	+	0.0300778	0.122155
GO:0000082	0.0310079	CAMK2B, CAMK2G	G1/S transition of mitotic cell cycle	2	61	+	0.0310079	0.122155
GO:0006900	0.031177	SNAP91	membrane budding	1	7	+	0.031177	0.122155
GO:0007184	0.031177	TGFB3	SMAD protein nuclear translocation	1	7	+	0.031177	0.122155
GO:0009435	0.031177	NMNAT2	NAD biosynthetic process	1	7	+	0.031177	0.122155
GO:0014037	0.031177	ERBB3	Schwann cell differentiation	1	7	+	0.031177	0.122155
GO:0030947	0.031177	FGF9	regulation of vascular endothelial growth factor r	1	7	+	0.031177	0.122155
GO:0031623	0.031177	DNM1	receptor internalization	1	7	+	0.031177	0.122155
GO:0051279	0.031177	THY1	regulation of release of sequestered calcium ion i	1	7	+	0.031177	0.122155
GO:0060013	0.031177	GLRB	righting reflex	1	7	+	0.031177	0.122155
GO:0007155	0.0314595	CADM3, CDH18, CDH6, HCN2, JAM3, NCAM1, PSEN1, SPOCK1, THBS2, THY1	cell adhesion	10	1137	+	0.0314595	0.122546
GO:0006139	0.0324165	ADCY9, BASP1, CARM1, DNASE1L1, ENPP2, ENTPD3, KLF9, LAMP2, MYT1L, NMNAT2, PGR, PPFIA3, PPP3CB, ZNF536	nucleobase, nucleoside, nucleotide and nucleic aci	14	4783	-	0.0324165	0.125544
GO:0048646	0.033438	EFNA1, FGF9, THBS2, THY1	anatomical structure formation	4	269	+	0.033438	0.128361
GO:0007189	0.0348405	ADCY9, CAP2	G-protein signaling, adenylate cyclase activating	2	65	+	0.0348405	0.128361
GO:0015833	0.0348405	CAMK2G, SNAP25	peptide transport	2	65	+	0.0348405	0.128361
GO:0002064	0.0355518	PGR	epithelial cell development	1	8	+	0.0355518	0.128361
GO:0005513	0.0355518	SYT1	detection of calcium ion	1	8	+	0.0355518	0.128361
GO:0007616	0.0355518	SNAP25	long-term memory	1	8	+	0.0355518	0.128361
GO:0030252	0.0355518	SNAP25	growth hormone secretion	1	8	+	0.0355518	0.128361
GO:0043547	0.0355518	THY1	positive regulation of GTPase activity	1	8	+	0.0355518	0.128361
GO:0045687	0.0355518	ASPA	positive regulation of glial cell differentiation	1	8	+	0.0355518	0.128361
GO:0045806	0.0355518	SNPH	negative regulation of endocytosis	1	8	+	0.0355518	0.128361
GO:0051225	0.0355518	TUBB	spindle assembly	1	8	+	0.0355518	0.128361
GO:0060041	0.0355518	THY1	retina development in camera-type eye	1	8	+	0.0355518	0.128361
GO:0016485	0.0357902	CAMK2B, CAMK2G, PSEN1	protein processing	3	160	+	0.0357902	0.128361
GO:0006898	0.0358261	DNM1, LRP3	receptor-mediated endocytosis	2	66	+	0.0358261	0.128361
GO:0042063	0.0368224	ASPA, ERBB3	gliogenesis	2	67	+	0.0368224	0.131229
GO:0030111	0.0378294	FGF9, SFRP1	regulation of Wnt receptor signaling pathway	2	68	+	0.0378294	0.134104
GO:0016337	0.0388772	CADM3, CDH18, CDH6, NCAM1, THY1	cell-cell adhesion	5	413	+	0.0388772	0.136417
GO:0046545	0.0398747	CDH6, PGR	development of primary female sexual characteristi	2	70	+	0.0398747	0.136417
GO:0007220	0.0399071	PSEN1	Notch receptor processing	1	9	+	0.0399071	0.136417
GO:0009134	0.0399071	ENTPD3	nucleoside diphosphate catabolic process	1	9	+	0.0399071	0.136417
GO:0021955	0.0399071	DCX	central nervous system neuron axonogenesis	1	9	+	0.0399071	0.136417
GO:0030206	0.0399071	CHST3	chondroitin sulfate biosynthetic process	1	9	+	0.0399071	0.136417
GO:0042987	0.0399071	PSEN1	amyloid precursor protein catabolic process	1	9	+	0.0399071	0.136417
GO:0006814	0.0404326	HCN2, SCN1B, SLC12A5	sodium ion transport	3	168	+	0.0404326	0.137512
GO:0005977	0.0409129	CAMK2B, LAMP2	glycogen metabolic process	2	71	+	0.0409129	0.138443
GO:0006928	0.0415566	CHST3, DCX, ENPP2, PSEN1, SPOCK1, THY1, TUBB	cell motility	7	712	+	0.0415566	0.139914
GO:0001508	0.0419612	ASPA, PLLP	regulation of action potential	2	72	+	0.0419612	0.14057
GO:0006351	0.0429332	BASP1, CARM1, KLF9, MYT1L, PGR, PPFIA3, PPP3CB, ZNF536	transcription, DNA-dependent	8	3123	-	0.0429332	0.143111
GO:0021675	0.044243	ERBB3	nerve development	1	10	+	0.044243	0.146024
GO:0030238	0.044243	FGF9	male sex determination	1	10	+	0.044243	0.146024
GO:0007417	0.0449199	ASPA, DCX, PSEN1, SH3GL3, TAGLN3	central nervous system development	5	430	+	0.0449199	0.147531
GO:0043523	0.0451663	ERBB3, PSEN1	regulation of neuron apoptosis	2	75	+	0.0451663	0.147617
GO:0007156	0.0460022	CADM3, CDH18, CDH6	homophilic cell adhesion	3	177	+	0.0460022	0.149243
GO:0006812	0.0478954	CACNB2, CAMK2B, CAMK2G, GNAI1, HCN2, KCNAB2, SCN1B, SLC12A5	cation transport	8	893	+	0.0478954	0.149243
GO:0009063	0.048459	ASPA, GLS2	amino acid catabolic process	2	78	+	0.048459	0.149243
GO:0001964	0.0485595	GLRB	startle response	1	11	+	0.0485595	0.149243
GO:0002053	0.0485595	FGF9	positive regulation of mesenchymal cell proliferat	1	11	+	0.0485595	0.149243
GO:0007340	0.0485595	GLRB	acrosome reaction	1	11	+	0.0485595	0.149243
GO:0019363	0.0485595	NMNAT2	pyridine nucleotide biosynthetic process	1	11	+	0.0485595	0.149243
GO:0019674	0.0485595	NMNAT2	NAD metabolic process	1	11	+	0.0485595	0.149243
GO:0030856	0.0485595	TGFB3	regulation of epithelial cell differentiation	1	11	+	0.0485595	0.149243
GO:0042640	0.0485595	PSEN1	anagen	1	11	+	0.0485595	0.149243
GO:0046716	0.0485595	PPP3CB	muscle maintenance	1	11	+	0.0485595	0.149243
GO:0050650	0.0485595	CHST3	chondroitin sulfate proteoglycan biosynthetic proc	1	11	+	0.0485595	0.149243
GO:0050856	0.0485595	THY1	regulation of T cell receptor signaling pathway	1	11	+	0.0485595	0.149243
GO:0001764	0.0495755	DCX, PSEN1	neuron migration	2	79	+	0.0495755	0.151669
GO:0045595	0.0506312	ASPA, FGF9, SPOCK2, TGFB3	regulation of cell differentiation	4	308	+	0.0506312	0.15371
GO:0000187	0.0507014	EFNA1, TGFB3	activation of MAPK activity	2	80	+	0.0507014	0.15371
GO:0002443	0.0512558	CPLX2, SNAP91, TUBB	leukocyte mediated immunity	3	185	+	0.0512558	0.154691
GO:0006836	0.0518365	CPLX2, SNAP25	neurotransmitter transport	2	81	+	0.0518365	0.155742
GO:0009117	0.0521225	ADCY9, ENPP2, ENTPD3, NMNAT2	nucleotide metabolic process	4	311	+	0.0521225	0.155902
GO:0001975	0.0528568	PPP3CB	response to amphetamine	1	12	+	0.0528568	0.156699
GO:0008589	0.0528568	FGF9	regulation of smoothened signaling pathway	1	12	+	0.0528568	0.156699
GO:0006112	0.0564669	CAMK2B, LAMP2	energy reserve metabolic process	2	85	+	0.0564669	0.163591
GO:0046879	0.0564669	CAMK2G, SNAP25	hormone secretion	2	85	+	0.0564669	0.163591
GO:0006811	0.0565315	CACNB2, CAMK2B, CAMK2G, GLRB, GNAI1, HCN2, KCNAB2, PLLP, SCN1B, SLC12A5	ion transport	10	1260	+	0.0565315	0.163591
GO:0001542	0.0571349	PGR	ovulation (sensu Mammalia)	1	13	+	0.0571349	0.163591
GO:0030512	0.0571349	TGFB3	negative regulation of transforming growth factor	1	13	+	0.0571349	0.163591
GO:0031103	0.0571349	CHST3	axon regeneration	1	13	+	0.0571349	0.163591
GO:0048701	0.0571349	TGFB3	embryonic cranial skeleton morphogenesis	1	13	+	0.0571349	0.163591
GO:0060038	0.0571349	FGF9	cardiac muscle cell proliferation	1	13	+	0.0571349	0.163591
GO:0006874	0.0596579	EDG2, PSEN1, THY1	calcium ion homeostasis	3	197	+	0.0596579	0.166534
GO:0007423	0.0596579	FGF9, PSEN1, THY1	sensory organ development	3	197	+	0.0596579	0.166534
GO:0045859	0.06048	EFNA1, PSEN1, TGFB3, THY1	regulation of protein kinase activity	4	327	+	0.06048	0.166534
GO:0043406	0.0612365	EFNA1, TGFB3	positive regulation of MAPK activity	2	89	+	0.0612365	0.166534
GO:0046777	0.0612365	CAMK2B, CAMK2G	protein amino acid autophosphorylation	2	89	+	0.0612365	0.166534
GO:0006509	0.0613939	PSEN1	membrane protein ectodomain proteolysis	1	14	+	0.0613939	0.166534
GO:0008595	0.0613939	PCSK6	determination of anterior/posterior axis, embryo	1	14	+	0.0613939	0.166534
GO:0009143	0.0613939	ENTPD3	nucleoside triphosphate catabolic process	1	14	+	0.0613939	0.166534
GO:0014003	0.0613939	ASPA	oligodendrocyte development	1	14	+	0.0613939	0.166534
GO:0045685	0.0613939	ASPA	regulation of glial cell differentiation	1	14	+	0.0613939	0.166534
GO:0048566	0.0613939	FGF9	embryonic gut development	1	14	+	0.0613939	0.166534
GO:0048820	0.0613939	PSEN1	hair follicle maturation	1	14	+	0.0613939	0.166534
GO:0050810	0.0613939	DHCR7	regulation of steroid biosynthetic process	1	14	+	0.0613939	0.166534
GO:0006816	0.063339	CACNB2, CAMK2B, CAMK2G	calcium ion transport	3	202	+	0.063339	0.171117
GO:0030326	0.0636716	FGF9, PSEN1	embryonic limb morphogenesis	2	91	+	0.0636716	0.171325
GO:0045860	0.0655975	EFNA1, PSEN1, TGFB3	positive regulation of protein kinase activity	3	205	+	0.0655975	0.173129
GO:0001504	0.065634	SNAP25	neurotransmitter uptake	1	15	+	0.065634	0.173129
GO:0030728	0.065634	PGR	ovulation	1	15	+	0.065634	0.173129
GO:0031102	0.065634	CHST3	neurite regeneration	1	15	+	0.065634	0.173129
GO:0050771	0.065634	THY1	negative regulation of axonogenesis	1	15	+	0.065634	0.173129
GO:0051402	0.0661391	ERBB3, PSEN1	neuron apoptosis	2	93	+	0.0661391	0.173777
GO:0016540	0.0686382	CAMK2B, CAMK2G	protein autoprocessing	2	95	+	0.0686382	0.177958
GO:0006875	0.0694434	EDG2, PSEN1, THY1	metal ion homeostasis	3	210	+	0.0694434	0.177958
GO:0042982	0.0698551	PSEN1	amyloid precursor protein metabolic process	1	16	+	0.0698551	0.177958
GO:0046887	0.0698551	SNAP25	positive regulation of hormone secretion	1	16	+	0.0698551	0.177958
GO:0048010	0.0698551	FGF9	vascular endothelial growth factor receptor signal	1	16	+	0.0698551	0.177958
GO:0048488	0.0698551	STXBP1	synaptic vesicle endocytosis	1	16	+	0.0698551	0.177958
GO:0048593	0.0698551	THY1	camera-type eye morphogenesis	1	16	+	0.0698551	0.177958
GO:0051209	0.0698551	THY1	release of sequestered calcium ion into cytosol	1	16	+	0.0698551	0.177958
GO:0035108	0.0711683	FGF9, PSEN1	limb morphogenesis	2	97	+	0.0711683	0.180617
GO:0043066	0.0736698	ERBB3, PSEN1, SFRP1, THY1	negative regulation of apoptosis	4	350	+	0.0736698	0.183094
GO:0035023	0.0737286	ARHGEF17, DNMBP	regulation of Rho protein signal transduction	2	99	+	0.0737286	0.183094
GO:0001837	0.0740574	TGFB3	epithelial to mesenchymal transition	1	17	+	0.0740574	0.183094
GO:0017004	0.0740574	PSEN1	cytochrome complex assembly	1	17	+	0.0740574	0.183094
GO:0043303	0.0740574	CPLX2	mast cell degranulation	1	17	+	0.0740574	0.183094
GO:0048678	0.0740574	CHST3	response to axon injury	1	17	+	0.0740574	0.183094
GO:0051605	0.0740574	PSEN1	protein maturation via proteolysis	1	17	+	0.0740574	0.183094
GO:0043069	0.0748812	ERBB3, PSEN1, SFRP1, THY1	negative regulation of programmed cell death	4	352	+	0.0748812	0.184057
GO:0051347	0.0749963	EFNA1, PSEN1, TGFB3	positive regulation of transferase activity	3	217	+	0.0749963	0.184057
GO:0042325	0.077624	PSEN1, THY1	regulation of phosphorylation	2	102	+	0.077624	0.18722
GO:0000074	0.0779539	ERBB3, FGF9, PPP3CB, TGFB3	regulation of progression through cell cycle	4	357	+	0.0779539	0.18722
GO:0006541	0.078241	GLS2	glutamine metabolic process	1	18	+	0.078241	0.18722
GO:0015886	0.078241	PSEN1	heme transport	1	18	+	0.078241	0.18722
GO:0046890	0.078241	DHCR7	regulation of lipid biosynthetic process	1	18	+	0.078241	0.18722
GO:0048145	0.078241	THY1	regulation of fibroblast proliferation	1	18	+	0.078241	0.18722
GO:0051208	0.078241	THY1	sequestering of calcium ion	1	18	+	0.078241	0.18722
GO:0007010	0.0793288	ARHGEF17, BSN, KIF3C, SPTBN2, TAGLN3, THY1, TUBB	cytoskeleton organization and biogenesis	7	827	+	0.0793288	0.189147
GO:0009790	0.0805829	FGF9, PCSK6, PSEN1, SFRP1, TGFB3	embryonic development	5	510	+	0.0805829	0.191456
GO:0009132	0.0824059	ENTPD3	nucleoside diphosphate metabolic process	1	19	+	0.0824059	0.192376
GO:0045446	0.0824059	TGFB3	endothelial cell differentiation	1	19	+	0.0824059	0.192376
GO:0048144	0.0824059	THY1	fibroblast proliferation	1	19	+	0.0824059	0.192376
GO:0048704	0.0824059	TGFB3	embryonic skeletal morphogenesis	1	19	+	0.0824059	0.192376
GO:0051604	0.0824059	PSEN1	protein maturation	1	19	+	0.0824059	0.192376
GO:0005976	0.0856039	CAMK2B, LAMP2	polysaccharide metabolic process	2	108	+	0.0856039	0.194854
GO:0006821	0.0856039	GLRB, SLC12A5	chloride transport	2	108	+	0.0856039	0.194854
GO:0007611	0.0856039	PSEN1, SNAP25	learning and/or memory	2	108	+	0.0856039	0.194854
GO:0048589	0.0856039	CHST3, PSEN1	developmental growth	2	108	+	0.0856039	0.194854
GO:0009948	0.0865522	PCSK6	anterior/posterior axis specification	1	20	+	0.0865522	0.194854
GO:0015671	0.0865522	HBA2	oxygen transport	1	20	+	0.0865522	0.194854
GO:0030431	0.0865522	SNAP25	sleep	1	20	+	0.0865522	0.194854
GO:0042267	0.0865522	TUBB	natural killer cell mediated cytotoxicity	1	20	+	0.0865522	0.194854
GO:0050796	0.0865522	SNAP25	regulation of insulin secretion	1	20	+	0.0865522	0.194854
GO:0048598	0.0866723	FGF9, PSEN1, TGFB3	embryonic morphogenesis	3	231	+	0.0866723	0.194854
GO:0001654	0.0869574	PSEN1, THY1	eye development	2	109	+	0.0869574	0.194854
GO:0007204	0.0869574	EDG2, THY1	elevation of cytosolic calcium ion concentration	2	109	+	0.0869574	0.194854
GO:0006790	0.0883174	CHST3, SULT4A1	sulfur metabolic process	2	110	+	0.0883174	0.197242
GO:0002062	0.09068	FGF9	chondrocyte differentiation	1	21	+	0.09068	0.198322
GO:0006516	0.09068	PSEN1	glycoprotein catabolic process	1	21	+	0.09068	0.198322
GO:0008543	0.09068	FGF9	fibroblast growth factor receptor signaling pathwa	1	21	+	0.09068	0.198322
GO:0019218	0.09068	DHCR7	regulation of steroid metabolic process	1	21	+	0.09068	0.198322
GO:0048565	0.09068	FGF9	gut development	1	21	+	0.09068	0.198322
GO:0051238	0.09068	THY1	sequestering of metal ion	1	21	+	0.09068	0.198322
GO:0051270	0.0910564	CHST3, THY1	regulation of cell motility	2	112	+	0.0910564	0.198322
GO:0008152	0.0911687	ADCY9, ASPA, BASP1, CAMK2B, CAMK2G, CAP2, CARM1, CHST3, DHCR7, DNASE1L1, DNM1, EIF4E, ENPP2, ENTPD3, EPHB6, ERBB3, FKBP5, GLRB, GLS2, HCN2, KIF3C, KLF9, LAMP2, MEST, MYT1L, NCAM1, NMNAT2, NSF, PCSK6, PGR, PLK2, PPFIA3, PPP3CB, PSEN1, PTPRB, RIMBP2, SPTBN2, SULT4A1, SYT1, THY1, TUBB, ZNF536	metabolic process	42	10698	-	0.0911687	0.198322
GO:0019222	0.091727	BASP1, CARM1, DHCR7, EIF4E, KLF9, MYT1L, PGR, PPFIA3, PSEN1, SPTBN2, THY1, ZNF536	regulation of metabolic process	12	3832	-	0.091727	0.198623
GO:0000165	0.0919002	EFNA1, FGF9, TGFB3	MAPKKK cascade	3	237	+	0.0919002	0.198623
GO:0051480	0.0924353	EDG2, THY1	cytosolic calcium ion homeostasis	2	113	+	0.0924353	0.199137
GO:0021954	0.0947894	DCX	central nervous system neuron development	1	22	+	0.0947894	0.202904
GO:0048813	0.0947894	DCX	dendrite morphogenesis	1	22	+	0.0947894	0.202904
GO:0009887	0.0951931	EFNA1, FGF9, PSEN1, TGFB3, THBS2, THY1	organ morphogenesis	6	698	+	0.0951931	0.203119
GO:0019538	0.0956037	CAMK2B, CAMK2G, CARM1, CHST3, DNM1, EIF4E, EPHB6, ERBB3, FKBP5, GLRB, HCN2, KIF3C, LAMP2, MEST, NCAM1, NSF, PCSK6, PLK2, PPP3CB, PSEN1, PTPRB, RIMBP2, SPTBN2, SYT1, THY1, TUBB	protein metabolic process	26	4515	+	0.0956037	0.203348
GO:0007530	0.0988804	FGF9	sex determination	1	23	+	0.0988804	0.208333
GO:0016571	0.0988804	CARM1	histone methylation	1	23	+	0.0988804	0.208333
GO:0048709	0.0988804	ASPA	oligodendrocyte differentiation	1	23	+	0.0988804	0.208333
GO:0006606	0.100835	FGF9, TGFB3	protein import into nucleus	2	119	+	0.100835	0.211785
GO:0040012	0.102255	CHST3, THY1	regulation of locomotion	2	120	+	0.102255	0.213046
GO:0007185	0.102953	PTPRB	transmembrane receptor protein tyrosine phosphatas	1	24	+	0.102953	0.213046
GO:0015669	0.102953	HBA2	gas transport	1	24	+	0.102953	0.213046
GO:0051016	0.102953	SPTBN2	barbed-end actin filament capping	1	24	+	0.102953	0.213046
GO:0031323	0.103025	BASP1, CARM1, DHCR7, EIF4E, KLF9, MYT1L, PGR, PPFIA3, PSEN1, SPTBN2, THY1, ZNF536	regulation of cellular metabolic process	12	3777	-	0.103025	0.213046
GO:0043123	0.105113	EDG2, PLK2	positive regulation of I-kappaB kinase/NF-kappaB c	2	122	+	0.105113	0.215369
GO:0051170	0.105113	FGF9, TGFB3	nuclear import	2	122	+	0.105113	0.215369
GO:0051345	0.105113	EDG2, THY1	positive regulation of hydrolase activity	2	122	+	0.105113	0.215369
GO:0007157	0.107008	CADM3	heterophilic cell adhesion	1	25	+	0.107008	0.217919
GO:0021953	0.107008	DCX	central nervous system neuron differentiation	1	25	+	0.107008	0.217919
GO:0015674	0.107401	CACNB2, CAMK2B, CAMK2G	di-, tri-valent inorganic cation transport	3	254	+	0.107401	0.218057
GO:0035295	0.108343	DHCR7, FGF9, TGFB3	tube development	3	255	+	0.108343	0.21868
GO:0006813	0.108361	GNAI1, HCN2, KCNAB2, SLC12A5	potassium ion transport	4	402	+	0.108361	0.21868
GO:0001906	0.111044	TUBB	cell killing	1	26	+	0.111044	0.222088
GO:0048041	0.111044	THY1	focal adhesion formation	1	26	+	0.111044	0.222088
GO:0051693	0.111044	SPTBN2	actin filament capping	1	26	+	0.111044	0.222088
GO:0040011	0.113813	CHST3, THY1	locomotion	2	128	+	0.113813	0.226077
GO:0009967	0.115028	EDG2, FGF9, PLK2	positive regulation of signal transduction	3	262	+	0.115028	0.226077
GO:0009110	0.115063	NMNAT2	vitamin biosynthetic process	1	27	+	0.115063	0.226077
GO:0016525	0.115063	THBS2	negative regulation of angiogenesis	1	27	+	0.115063	0.226077
GO:0030835	0.115063	SPTBN2	negative regulation of actin filament depolymeriza	1	27	+	0.115063	0.226077
GO:0050731	0.115063	THY1	positive regulation of peptidyl-tyrosine phosphory	1	27	+	0.115063	0.226077
GO:0044267	0.115797	CAMK2B, CAMK2G, CARM1, CHST3, DNM1, EIF4E, EPHB6, ERBB3, FKBP5, HCN2, KIF3C, LAMP2, MEST, NCAM1, NSF, PCSK6, PLK2, PPP3CB, PSEN1, PTPRB, RIMBP2, SPTBN2, THY1, TUBB	cellular protein metabolic process	24	4196	+	0.115797	0.226854
GO:0007389	0.117941	PCSK6, PSEN1, SFRP1	pattern specification process	3	265	+	0.117941	0.227921
GO:0043405	0.118231	EFNA1, TGFB3	regulation of MAPK activity	2	131	+	0.118231	0.227921
GO:0001708	0.119063	PSEN1	cell fate specification	1	28	+	0.119063	0.227921
GO:0006171	0.119063	ADCY9	cAMP biosynthetic process	1	28	+	0.119063	0.227921
GO:0007202	0.119063	EDG2	phospholipase C activation	1	28	+	0.119063	0.227921
GO:0016338	0.119063	NCAM1	calcium-independent cell-cell adhesion	1	28	+	0.119063	0.227921
GO:0030166	0.119063	CHST3	proteoglycan biosynthetic process	1	28	+	0.119063	0.227921
GO:0050852	0.119063	THY1	T cell receptor signaling pathway	1	28	+	0.119063	0.227921
GO:0043122	0.1212	EDG2, PLK2	regulation of I-kappaB kinase/NF-kappaB cascade	2	133	+	0.1212	0.230927
GO:0007243	0.122606	EDG2, EFNA1, FGF9, PLK2, TGFB3	protein kinase cascade	5	582	+	0.122606	0.230927
GO:0006695	0.123046	DHCR7	cholesterol biosynthetic process	1	29	+	0.123046	0.230927
GO:0009798	0.123046	PCSK6	axis specification	1	29	+	0.123046	0.230927
GO:0017015	0.123046	TGFB3	regulation of transforming growth factor beta rece	1	29	+	0.123046	0.230927
GO:0030336	0.123046	THY1	negative regulation of cell migration	1	29	+	0.123046	0.230927
GO:0048705	0.123046	TGFB3	skeletal morphogenesis	1	29	+	0.123046	0.230927
GO:0051046	0.125689	GNAI1, SNAP25	regulation of secretion	2	136	+	0.125689	0.235228
GO:0006024	0.127011	CHST3	glycosaminoglycan biosynthetic process	1	30	+	0.127011	0.235414
GO:0007566	0.127011	KLF9	embryo implantation	1	30	+	0.127011	0.235414
GO:0008584	0.127011	FGF9	male gonad development	1	30	+	0.127011	0.235414
GO:0051329	0.127194	CAMK2B, CAMK2G	interphase of mitotic cell cycle	2	137	+	0.127194	0.235414
GO:0030003	0.128854	EDG2, PSEN1, THY1	cation homeostasis	3	276	+	0.128854	0.23783
GO:0006996	0.129407	ARHGEF17, BASP1, BSN, CARM1, CPLX2, KIF3C, SNAP91, SPTBN2, STXBP1, TAGLN3, THY1, TUBB	organelle organization and biogenesis	12	1859	+	0.129407	0.238194
GO:0006308	0.130958	DNASE1L1	DNA catabolic process	1	31	+	0.130958	0.238429
GO:0007628	0.130958	GLRB	adult walking behavior	1	31	+	0.130958	0.238429
GO:0009593	0.130958	SYT1	detection of chemical stimulus	1	31	+	0.130958	0.238429
GO:0030042	0.130958	SPTBN2	actin filament depolymerization	1	31	+	0.130958	0.238429
GO:0007266	0.133257	ARHGEF17, DNMBP	Rho protein signal transduction	2	141	+	0.133257	0.239721
GO:0051325	0.133257	CAMK2B, CAMK2G	interphase	2	141	+	0.133257	0.239721
GO:0007600	0.133932	CACNB2, GLRB	sensory perception	2	1063	-	0.133932	0.239721
GO:0009888	0.134472	CHST3, FGF9, MEST, PSEN1, SFRP1	tissue development	5	600	+	0.134472	0.239721
GO:0006023	0.134888	CHST3	aminoglycan biosynthetic process	1	32	+	0.134888	0.239721
GO:0007033	0.134888	CPLX2	vacuole organization and biogenesis	1	32	+	0.134888	0.239721
GO:0030879	0.134888	PGR	mammary gland development	1	32	+	0.134888	0.239721
GO:0048675	0.134888	DCX	axon extension	1	32	+	0.134888	0.239721
GO:0051181	0.134888	PSEN1	cofactor transport	1	32	+	0.134888	0.239721
GO:0042981	0.138327	ERBB3, PSEN1, SFRP1, TGFB3, THY1, TUBB	regulation of apoptosis	6	777	+	0.138327	0.245183
GO:0007224	0.1388	FGF9	smoothened signaling pathway	1	33	+	0.1388	0.245372
GO:0002009	0.140927	PGR, TGFB3	morphogenesis of an epithelium	2	146	+	0.140927	0.248477
GO:0000278	0.141681	CAMK2B, CAMK2G, PLK2, TUBB	mitotic cell cycle	4	445	+	0.141681	0.24915
GO:0000060	0.142695	TGFB3	protein import into nucleus, translocation	1	34	+	0.142695	0.249623
GO:0006769	0.142695	NMNAT2	nicotinamide metabolic process	1	34	+	0.142695	0.249623
GO:0043067	0.143147	ERBB3, PSEN1, SFRP1, TGFB3, THY1, TUBB	regulation of programmed cell death	6	785	+	0.143147	0.249762
GO:0017038	0.145575	FGF9, TGFB3	protein import	2	149	+	0.145575	0.251803
GO:0001942	0.146572	PSEN1	hair follicle development	1	35	+	0.146572	0.251803
GO:0043410	0.146572	FGF9	positive regulation of MAPKKK cascade	1	35	+	0.146572	0.251803
GO:0050679	0.146572	FGF9	positive regulation of epithelial cell proliferati	1	35	+	0.146572	0.251803
GO:0050768	0.146572	THY1	negative regulation of neurogenesis	1	35	+	0.146572	0.251803
GO:0051048	0.146572	GNAI1	negative regulation of secretion	1	35	+	0.146572	0.251803
GO:0005978	0.150432	CAMK2B	glycogen biosynthetic process	1	36	+	0.150432	0.255163
GO:0009166	0.150432	ENTPD3	nucleotide catabolic process	1	36	+	0.150432	0.255163
GO:0017157	0.150432	SYT1	regulation of exocytosis	1	36	+	0.150432	0.255163
GO:0042633	0.150432	PSEN1	hair cycle	1	36	+	0.150432	0.255163
GO:0046058	0.150432	ADCY9	cAMP metabolic process	1	36	+	0.150432	0.255163
GO:0015672	0.151781	GNAI1, HCN2, KCNAB2, SCN1B, SLC12A5	monovalent inorganic cation transport	5	625	+	0.151781	0.256801
GO:0016126	0.154274	DHCR7	sterol biosynthetic process	1	37	+	0.154274	0.260362
GO:0001934	0.1581	THY1	positive regulation of protein amino acid phosphor	1	38	+	0.1581	0.264157
GO:0006479	0.1581	CARM1	protein amino acid methylation	1	38	+	0.1581	0.264157
GO:0007051	0.1581	TUBB	spindle organization and biogenesis	1	38	+	0.1581	0.264157
GO:0051271	0.1581	THY1	negative regulation of cell motility	1	38	+	0.1581	0.264157
GO:0006029	0.161908	CHST3	proteoglycan metabolic process	1	39	+	0.161908	0.267848
GO:0007368	0.161908	PCSK6	determination of left/right symmetry	1	39	+	0.161908	0.267848
GO:0007528	0.161908	CACNB2	neuromuscular junction development	1	39	+	0.161908	0.267848
GO:0051291	0.161908	GLRB	protein heterooligomerization	1	39	+	0.161908	0.267848
GO:0007517	0.162489	CACNB2, PPP3CB, TAGLN3	muscle development	3	308	+	0.162489	0.268127
GO:0015980	0.162877	CAMK2B, LAMP2	energy derivation by oxidation of organic compound	2	160	+	0.162877	0.268127
GO:0045321	0.164675	CPLX2, PPP3CB, THY1	leukocyte activation	3	310	+	0.164675	0.269464
GO:0009855	0.1657	PCSK6	determination of bilateral symmetry	1	40	+	0.1657	0.269464
GO:0043112	0.1657	DNM1	receptor metabolic process	1	40	+	0.1657	0.269464
GO:0050851	0.1657	THY1	antigen receptor-mediated signaling pathway	1	40	+	0.1657	0.269464
GO:0051272	0.1657	CHST3	positive regulation of cell motility	1	40	+	0.1657	0.269464
GO:0007422	0.169474	ERBB3	peripheral nervous system development	1	41	+	0.169474	0.273609
GO:0008213	0.169474	CARM1	protein amino acid alkylation	1	41	+	0.169474	0.273609
GO:0030278	0.169474	SFRP1	regulation of ossification	1	41	+	0.169474	0.273609
GO:0006952	0.170976	SNAP91, TUBB	defense response	2	985	-	0.170976	0.27537
GO:0006357	0.171863	KLF9	regulation of transcription from RNA polymerase II	1	697	-	0.171863	0.27569
GO:0000003	0.172333	CDH6, EIF4E, FGF9, GLRB, KLF9, PGR	reproduction	6	831	+	0.172333	0.27569
GO:0042110	0.172468	PPP3CB, THY1	T cell activation	2	166	+	0.172468	0.27569
GO:0009190	0.173232	ADCY9	cyclic nucleotide biosynthetic process	1	42	+	0.173232	0.27569
GO:0040013	0.173232	THY1	negative regulation of locomotion	1	42	+	0.173232	0.27569
GO:0007018	0.174075	KIF3C, TUBB	microtubule-based movement	2	167	+	0.174075	0.276375
GO:0044262	0.175888	CAMK2B, CHST3, LAMP2, NCAM1	cellular carbohydrate metabolic process	4	485	+	0.175888	0.278338
GO:0031032	0.176973	TAGLN3	actomyosin structure organization and biogenesis	1	43	+	0.176973	0.278338
GO:0048168	0.176973	PPFIA3	regulation of neuronal synaptic plasticity	1	43	+	0.176973	0.278338
GO:0048568	0.176973	FGF9	embryonic organ development	1	43	+	0.176973	0.278338
GO:0050769	0.180697	ASPA	positive regulation of neurogenesis	1	44	+	0.180697	0.283529
GO:0006118	0.181275	CARM1	electron transport	1	682	-	0.181275	0.283772
GO:0016051	0.183772	CAMK2B, CHST3	carbohydrate biosynthetic process	2	173	+	0.183772	0.28701
GO:0050730	0.184404	THY1	regulation of peptidyl-tyrosine phosphorylation	1	45	+	0.184404	0.287327
GO:0006520	0.185865	ASPA, GLS2, LAMP2	amino acid metabolic process	3	329	+	0.185865	0.288932
GO:0006259	0.186478	DNASE1L1	DNA metabolic process	1	674	-	0.186478	0.289214
GO:0048762	0.191769	TGFB3	mesenchymal cell differentiation	1	47	+	0.191769	0.29559
GO:0006470	0.191913	PPP3CB, PTPRB	protein amino acid dephosphorylation	2	178	+	0.191913	0.29559
GO:0051259	0.191913	GLRB, SYT1	protein oligomerization	2	178	+	0.191913	0.29559
GO:0002768	0.195427	THY1	immune response-regulating cell surface receptor s	1	48	+	0.195427	0.298941
GO:0007163	0.195427	CAP2	establishment and/or maintenance of cell polarity	1	48	+	0.195427	0.298941
GO:0016339	0.195427	CDH6	calcium-dependent cell-cell adhesion	1	48	+	0.195427	0.298941
GO:0046850	0.199069	SFRP1	regulation of bone remodeling	1	49	+	0.199069	0.303818
GO:0006464	0.202462	CAMK2B, CAMK2G, CARM1, EPHB6, ERBB3, HCN2, NCAM1, PCSK6, PLK2, PPP3CB, PSEN1, PTPRB, THY1	protein modification	13	2233	+	0.202462	0.307839
GO:0046661	0.202694	FGF9	male sex differentiation	1	50	+	0.202694	0.307839
GO:0001775	0.203082	CPLX2, PPP3CB, THY1	cell activation	3	344	+	0.203082	0.307839
GO:0044237	0.203569	ADCY9, ASPA, BASP1, CAMK2B, CAMK2G, CARM1, CHST3, DHCR7, DNASE1L1, DNM1, EIF4E, ENPP2, ENTPD3, EPHB6, ERBB3, FKBP5, GLS2, HCN2, KIF3C, KLF9, LAMP2, MEST, MYT1L, NCAM1, NMNAT2, NSF, PCSK6, PGR, PLK2, PPFIA3, PPP3CB, PSEN1, PTPRB, RIMBP2, SPTBN2, SULT4A1, THY1, TUBB, ZNF536	cellular metabolic process	39	9561	-	0.203569	0.307881
GO:0001649	0.206304	FGF9	osteoblast differentiation	1	51	+	0.206304	0.308535
GO:0008064	0.206304	SPTBN2	regulation of actin polymerization and/or depolyme	1	51	+	0.206304	0.308535
GO:0019058	0.206304	EIF4E	viral infectious cycle	1	51	+	0.206304	0.308535
GO:0031401	0.206304	THY1	positive regulation of protein modification	1	51	+	0.206304	0.308535
GO:0042327	0.206304	THY1	positive regulation of phosphorylation	1	51	+	0.206304	0.308535
GO:0006366	0.206861	KLF9, PGR	transcription from RNA polymerase II promoter	2	922	-	0.206861	0.308679
GO:0000910	0.209897	TUBB	cytokinesis	1	52	+	0.209897	0.310572
GO:0019216	0.209897	DHCR7	regulation of lipid metabolic process	1	52	+	0.209897	0.310572
GO:0051047	0.209897	SNAP25	positive regulation of secretion	1	52	+	0.209897	0.310572
GO:0016055	0.209984	FGF9, SFRP1	Wnt receptor signaling pathway	2	189	+	0.209984	0.310572
GO:0030036	0.211244	ARHGEF17, SPTBN2, TAGLN3	actin cytoskeleton organization and biogenesis	3	351	+	0.211244	0.311748
GO:0008344	0.213474	GLRB	adult locomotory behavior	1	53	+	0.213474	0.314346
GO:0030832	0.217035	SPTBN2	regulation of actin filament length	1	54	+	0.217035	0.318191
GO:0051494	0.217035	SPTBN2	negative regulation of cytoskeleton organization a	1	54	+	0.217035	0.318191
GO:0001501	0.21948	FGF9, SFRP1, TGFB3	skeletal development	3	358	+	0.21948	0.319889
GO:0001503	0.219916	FGF9, SFRP1	ossification	2	195	+	0.219916	0.319889
GO:0000271	0.22058	CAMK2B	polysaccharide biosynthetic process	1	55	+	0.22058	0.319889
GO:0016358	0.22058	DCX	dendrite development	1	55	+	0.22058	0.319889
GO:0046883	0.22058	SNAP25	regulation of hormone secretion	1	55	+	0.22058	0.319889
GO:0050905	0.227622	GLRB	neuromuscular process	1	57	+	0.227622	0.329388
GO:0016311	0.229889	PPP3CB, PTPRB	dephosphorylation	2	201	+	0.229889	0.331952
GO:0043408	0.23112	FGF9	regulation of MAPKKK cascade	1	58	+	0.23112	0.332297
GO:0043627	0.23112	TGFB3	response to estrogen stimulus	1	58	+	0.23112	0.332297
GO:0007270	0.234602	GLRB	nerve-nerve synaptic transmission	1	59	+	0.234602	0.334926
GO:0016197	0.234602	SNAP25	endosome transport	1	59	+	0.234602	0.334926
GO:0030100	0.234602	SNPH	regulation of endocytosis	1	59	+	0.234602	0.334926
GO:0030029	0.234948	ARHGEF17, SPTBN2, TAGLN3	actin filament-based process	3	371	+	0.234948	0.334926
GO:0009165	0.236556	ADCY9, NMNAT2	nucleotide biosynthetic process	2	205	+	0.236556	0.336502
GO:0009187	0.238069	ADCY9	cyclic nucleotide metabolic process	1	60	+	0.238069	0.336511
GO:0042246	0.238069	CHST3	tissue regeneration	1	60	+	0.238069	0.336511
GO:0045765	0.238069	THBS2	regulation of angiogenesis	1	60	+	0.238069	0.336511
GO:0006950	0.240994	BASP1, CHST3, ERBB3, PLLP, SNAP91, TGFB3	response to stress	6	1882	-	0.240994	0.339928
GO:0009108	0.24152	NMNAT2	coenzyme biosynthetic process	1	61	+	0.24152	0.339955
GO:0009880	0.244955	PCSK6	embryonic pattern specification	1	62	+	0.244955	0.344035
GO:0009308	0.245446	ASPA, CHST3, GLS2, LAMP2	amine metabolic process	4	559	+	0.245446	0.344035
GO:0043065	0.24819	PSEN1, TGFB3, TUBB	positive regulation of apoptosis	3	382	+	0.24819	0.345969
GO:0046849	0.248249	FGF9, SFRP1	bone remodeling	2	212	+	0.248249	0.345969
GO:0050870	0.248375	THY1	positive regulation of T cell activation	1	63	+	0.248375	0.345969
GO:0043068	0.251823	PSEN1, TGFB3, TUBB	positive regulation of programmed cell death	3	385	+	0.251823	0.349382
GO:0008219	0.251868	ERBB3, PSEN1, SFRP1, SPTBN2, TGFB3, THY1, TUBB	cell death	7	1136	+	0.251868	0.349382
GO:0007249	0.253268	EDG2, PLK2	I-kappaB kinase/NF-kappaB cascade	2	215	+	0.253268	0.350598
GO:0007610	0.258293	ENPP2, GLRB, PSEN1, SNAP25	behavior	4	572	+	0.258293	0.355698
GO:0007219	0.258545	PSEN1	Notch signaling pathway	1	66	+	0.258545	0.355698
GO:0042472	0.258545	FGF9	inner ear morphogenesis	1	66	+	0.258545	0.355698
GO:0050794	0.259229	ARHGEF17, ASPA, BASP1, CARM1, CHST3, DHCR7, DNMBP, EDG2, EFNA1, EIF4E, ERBB3, FGF9, KLF9, MYT1L, PGR, PLK2, PPFIA3, PSEN1, SFRP1, SNAP25, SNPH, SPOCK2, SPTBN2, SYT1, TGFB3, THBS2, THY1, TUBB, ZNF536	regulation of cellular process	29	5726	+	0.259229	0.355909
GO:0009056	0.260741	ASPA, DNASE1L1, ENPP2, ENTPD3, GLS2, NCAM1	catabolic process	6	954	+	0.260741	0.357252
GO:0007017	0.261549	KIF3C, SPTBN2, TUBB	microtubule-based process	3	393	+	0.261549	0.357628
GO:0007292	0.265248	PGR	female gamete generation	1	68	+	0.265248	0.361212
GO:0032956	0.265248	SPTBN2	regulation of actin cytoskeleton organization and	1	68	+	0.265248	0.361212
GO:0046578	0.266663	ARHGEF17, DNMBP	regulation of Ras protein signal transduction	2	223	+	0.266663	0.362402
GO:0042127	0.26743	DHCR7, FGF9, PGR, TGFB3, THY1	regulation of cell proliferation	5	770	+	0.26743	0.362709
GO:0030203	0.268578	CHST3	glycosaminoglycan metabolic process	1	69	+	0.268578	0.362797
GO:0051051	0.268578	SNPH	negative regulation of transport	1	69	+	0.268578	0.362797
GO:0016032	0.271892	EIF4E	viral reproduction	1	70	+	0.271892	0.365798
GO:0042698	0.271892	PGR	menstrual cycle	1	70	+	0.271892	0.365798
GO:0007186	0.273596	ADCY9, CAP2, EDG2, ENPP2, GABBR2, GLRB, GNAI1, HCN2, IL6R, MYT1L	G-protein coupled receptor protein signaling pathw	10	1768	+	0.273596	0.367353
GO:0030217	0.275192	PPP3CB	T cell differentiation	1	71	+	0.275192	0.368021
GO:0042471	0.275192	FGF9	ear morphogenesis	1	71	+	0.275192	0.368021
GO:0050896	0.277071	BASP1, CHST3, CPLX2, ENPP2, ERBB3, GLRB, IL6R, PLLP, PPP3CB, PSEN1, SNAP25, SNAP91, SYT1, TGFB3, THY1, TUBB	response to stimulus	16	4163	-	0.277071	0.369796
GO:0045727	0.278477	EIF4E	positive regulation of protein biosynthetic proces	1	72	+	0.278477	0.370934
GO:0008283	0.280736	DHCR7, FGF9, IL6R, PGR, SPOCK1, TGFB3, THY1	cell proliferation	7	1177	+	0.280736	0.373201
GO:0016068	0.281747	SNAP91	type I hypersensitivity	1	73	+	0.281747	0.373803
GO:0007338	0.285003	GLRB	fertilization (sensu Metazoa)	1	74	+	0.285003	0.376631
GO:0048167	0.285003	PPFIA3	regulation of synaptic plasticity	1	74	+	0.285003	0.376631
GO:0044255	0.289509	DHCR7, SULT4A1	cellular lipid metabolic process	2	805	-	0.289509	0.380672
GO:0006469	0.29147	THY1	negative regulation of protein kinase activity	1	76	+	0.29147	0.380672
GO:0018108	0.29147	THY1	peptidyl-tyrosine phosphorylation	1	76	+	0.29147	0.380672
GO:0030534	0.29147	GLRB	adult behavior	1	76	+	0.29147	0.380672
GO:0043010	0.29147	THY1	camera-type eye development	1	76	+	0.29147	0.380672
GO:0051216	0.29147	FGF9	cartilage development	1	76	+	0.29147	0.380672
GO:0048771	0.293446	FGF9, SFRP1	tissue remodeling	2	239	+	0.293446	0.382507
GO:0006096	0.294683	NCAM1	glycolysis	1	77	+	0.294683	0.383374
GO:0006807	0.295548	ASPA, CHST3, GLS2, LAMP2	nitrogen compound metabolic process	4	609	+	0.295548	0.383754
GO:0006916	0.296788	PSEN1, SFRP1	anti-apoptosis	2	241	+	0.296788	0.384619
GO:0002437	0.29788	SNAP91	inflammatory response to antigenic stimulus	1	78	+	0.29788	0.385289
GO:0001932	0.301064	THY1	regulation of protein amino acid phosphorylation	1	79	+	0.301064	0.388657
GO:0008202	0.301797	DHCR7, SULT4A1	steroid metabolic process	2	244	+	0.301797	0.388854
GO:0051348	0.304233	THY1	negative regulation of transferase activity	1	80	+	0.304233	0.39124
GO:0009566	0.307388	GLRB	fertilization	1	81	+	0.307388	0.39454
GO:0015698	0.310133	GLRB, SLC12A5	inorganic anion transport	2	249	+	0.310133	0.397302
GO:0030198	0.313655	SPOCK2	extracellular matrix organization and biogenesis	1	83	+	0.313655	0.401047
GO:0007498	0.316768	MEST	mesoderm development	1	84	+	0.316768	0.403488
GO:0048839	0.316768	FGF9	inner ear development	1	84	+	0.316768	0.403488
GO:0006413	0.319867	EIF4E	translational initiation	1	85	+	0.319867	0.405892
GO:0007059	0.319867	PSEN1	chromosome segregation	1	85	+	0.319867	0.405892
GO:0006519	0.321942	ASPA, GLS2, LAMP2	amino acid and derivative metabolic process	3	442	+	0.321942	0.407753
GO:0032259	0.32908	CARM1	methylation	1	88	+	0.32908	0.415223
GO:0048732	0.32908	PGR	gland development	1	88	+	0.32908	0.415223
GO:0007179	0.332124	TGFB3	transforming growth factor beta receptor signaling	1	89	+	0.332124	0.41671
GO:0008217	0.332124	CHGA	blood pressure regulation	1	89	+	0.332124	0.41671
GO:0043583	0.332124	FGF9	ear development	1	89	+	0.332124	0.41671
GO:0008154	0.335154	SPTBN2	actin polymerization and/or depolymerization	1	90	+	0.335154	0.419726
GO:0046649	0.338316	PPP3CB, THY1	lymphocyte activation	2	266	+	0.338316	0.422895
GO:0030334	0.341174	THY1	regulation of cell migration	1	92	+	0.341174	0.425673
GO:0045941	0.343584	PGR	positive regulation of transcription	1	493	-	0.343584	0.427017
GO:0006007	0.344163	NCAM1	glucose catabolic process	1	93	+	0.344163	0.427017
GO:0006418	0.344163	LAMP2	tRNA aminoacylation for protein translation	1	93	+	0.344163	0.427017
GO:0050826	0.344903	BASP1, SNAP91	response to freezing	2	270	+	0.344903	0.427144
GO:0006954	0.345788	SNAP91	inflammatory response	1	491	-	0.345788	0.42745
GO:0042309	0.346546	BASP1, SNAP91	homoiothermy	2	271	+	0.346546	0.427598
GO:0006915	0.348193	ERBB3, PSEN1, SFRP1, TGFB3, THY1, TUBB	apoptosis	6	1064	+	0.348193	0.428841
GO:0006629	0.354161	DHCR7, ENPP2, SULT4A1	lipid metabolic process	3	972	-	0.354161	0.435391
GO:0012501	0.356347	ERBB3, PSEN1, SFRP1, TGFB3, THY1, TUBB	programmed cell death	6	1074	+	0.356347	0.437276
GO:0016477	0.357892	DCX, PSEN1, THY1	cell migration	3	471	+	0.357892	0.438369
GO:0043623	0.361821	PSEN1	cellular protein complex assembly	1	99	+	0.361821	0.442372
GO:0007420	0.364536	DCX, PSEN1	brain development	2	282	+	0.364536	0.444208
GO:0050863	0.364718	THY1	regulation of T cell activation	1	100	+	0.364718	0.444208
GO:0051246	0.365311	EIF4E, SPTBN2, THY1	regulation of protein metabolic process	3	477	+	0.365311	0.444208
GO:0008203	0.367602	DHCR7	cholesterol metabolic process	1	101	+	0.367602	0.445601
GO:0009409	0.367787	BASP1, SNAP91	response to cold	2	284	+	0.367787	0.445601
GO:0006766	0.370473	NMNAT2	vitamin metabolic process	1	102	+	0.370473	0.448045
GO:0005975	0.372735	CAMK2B, CHST3, LAMP2, NCAM1	carbohydrate metabolic process	4	684	+	0.372735	0.449968
GO:0001666	0.376176	TGFB3	response to hypoxia	1	104	+	0.376176	0.45183
GO:0051258	0.376176	TUBB	protein polymerization	1	104	+	0.376176	0.45183
GO:0007276	0.376638	PGR	gametogenesis	1	464	-	0.376638	0.45183
GO:0001659	0.377505	BASP1, SNAP91	thermoregulation	2	290	+	0.377505	0.45183
GO:0006461	0.377649	GLRB, PSEN1, SYT1	protein complex assembly	3	487	+	0.377649	0.45183
GO:0007565	0.379009	KLF9	pregnancy	1	105	+	0.379009	0.452649
GO:0040007	0.380111	CHST3, PSEN1, TGFB3	growth	3	489	+	0.380111	0.453157
GO:0051056	0.387163	ARHGEF17, DNMBP	regulation of small GTPase mediated signal transdu	2	296	+	0.387163	0.460246
GO:0006694	0.387431	DHCR7	steroid biosynthetic process	1	108	+	0.387431	0.460246
GO:0006091	0.390105	CAMK2B, CARM1, LAMP2	generation of precursor metabolites and energy	3	929	-	0.390105	0.461913
GO:0016125	0.390213	DHCR7	sterol metabolic process	1	109	+	0.390213	0.461913
GO:0016481	0.392218	PGR	negative regulation of transcription	1	451	-	0.392218	0.463467
GO:0007200	0.392983	EDG2	G-protein signaling, coupled to IP3 second messeng	1	110	+	0.392983	0.463554
GO:0006820	0.395163	GLRB, SLC12A5	anion transport	2	301	+	0.395163	0.465306
GO:0007601	0.40153	CACNB2, GLRB	visual perception	2	305	+	0.40153	0.471147
GO:0050953	0.40153	CACNB2, GLRB	sensory perception of light stimulus	2	305	+	0.40153	0.471147
GO:0045597	0.406646	ASPA	positive regulation of cell differentiation	1	115	+	0.406646	0.475485
GO:0051260	0.406646	SYT1	protein homooligomerization	1	115	+	0.406646	0.475485
GO:0048545	0.409342	TGFB3	response to steroid hormone stimulus	1	116	+	0.409342	0.475996
GO:0048741	0.409342	CACNB2	skeletal muscle fiber development	1	116	+	0.409342	0.475996
GO:0048747	0.409342	CACNB2	muscle fiber development	1	116	+	0.409342	0.475996
GO:0006955	0.409925	CPLX2, IL6R, SNAP91, THY1, TUBB	immune response	5	929	+	0.409925	0.475996
GO:0051493	0.412026	SPTBN2	regulation of cytoskeleton organization and biogen	1	117	+	0.412026	0.477608
GO:0044265	0.414572	NCAM1	cellular macromolecule catabolic process	1	433	-	0.414572	0.479048
GO:0030098	0.414698	PPP3CB	lymphocyte differentiation	1	118	+	0.414698	0.479048
GO:0006913	0.418878	FGF9, TGFB3	nucleocytoplasmic transport	2	316	+	0.418878	0.483043
GO:0048609	0.420006	PGR	reproductive process in a multicellular organism	1	120	+	0.420006	0.483512
GO:0007265	0.423567	ARHGEF17, DNMBP	Ras protein signal transduction	2	319	+	0.423567	0.486775
GO:0009892	0.426278	PGR, SPTBN2	negative regulation of metabolic process	2	657	-	0.426278	0.488679
GO:0051169	0.426682	FGF9, TGFB3	nuclear transport	2	321	+	0.426682	0.488679
GO:0051249	0.430479	THY1	regulation of lymphocyte activation	1	124	+	0.430479	0.491826
GO:0009605	0.430898	CHST3, ENPP2, ERBB3, GLRB, PLLP, SNAP91	response to external stimulus	6	1165	+	0.430898	0.491826
GO:0048469	0.433068	PGR	cell maturation	1	125	+	0.433068	0.493462
GO:0007218	0.440766	GLRB	neuropeptide signaling pathway	1	128	+	0.440766	0.501381
GO:0046907	0.442325	FGF9, KIF3C, SNAP25, SNAP91, TGFB3, TUBB	intracellular transport	6	1179	+	0.442325	0.502301
GO:0045165	0.44584	PSEN1	cell fate commitment	1	130	+	0.44584	0.505436
GO:0045893	0.44846	PGR	positive regulation of transcription, DNA-dependen	1	407	-	0.44846	0.50678
GO:0009611	0.448538	CHST3, ERBB3, PLLP, SNAP91	response to wounding	4	758	+	0.448538	0.50678
GO:0000279	0.451145	TUBB	M phase	1	405	-	0.451145	0.508867
GO:0051606	0.453366	SYT1	detection of stimulus	1	133	+	0.453366	0.510513
GO:0001701	0.455852	TGFB3	in utero embryonic development	1	134	+	0.455852	0.511593
GO:0006730	0.455852	CARM1	one-carbon compound metabolic process	1	134	+	0.455852	0.511593
GO:0009266	0.458859	BASP1, SNAP91	response to temperature stimulus	2	342	+	0.458859	0.512842
GO:0006605	0.460366	FGF9, TGFB3	protein targeting	2	343	+	0.460366	0.512842
GO:0007178	0.460792	TGFB3	transmembrane receptor protein serine/threonine ki	1	136	+	0.460792	0.512842
GO:0043087	0.460792	THY1	regulation of GTPase activity	1	136	+	0.460792	0.512842
GO:0045087	0.460792	TUBB	innate immune response	1	136	+	0.460792	0.512842
GO:0042221	0.463248	ENPP2, PPP3CB, SYT1, TGFB3	response to chemical stimulus	4	1073	-	0.463248	0.514006
GO:0008285	0.463373	TGFB3, THY1	negative regulation of cell proliferation	2	345	+	0.463373	0.514006
GO:0016064	0.465686	SNAP91	immunoglobulin mediated immune response	1	138	+	0.465686	0.515718
GO:0006508	0.466477	MEST, NSF, PCSK6, PSEN1, RIMBP2	proteolysis	5	992	+	0.466477	0.515742
GO:0019724	0.470537	SNAP91	B cell mediated immunity	1	140	+	0.470537	0.519374
GO:0051276	0.472565	BASP1, CARM1	chromosome organization and biogenesis	2	614	-	0.472565	0.520754
GO:0000226	0.475345	TUBB	microtubule cytoskeleton organization and biogenes	1	142	+	0.475345	0.522958
GO:0008104	0.481971	CADM3, FGF9, NSF, SNAP91, STXBP1, TGFB3	protein localization	6	1228	+	0.481971	0.52897
GO:0048511	0.482475	PGR	rhythmic process	1	145	+	0.482475	0.52897
GO:0009058	0.483179	ADCY9, CAMK2B, CHST3, DHCR7, EIF4E, KIF3C, LAMP2, NMNAT2	biosynthetic process	8	1938	-	0.483179	0.52897
GO:0008284	0.484206	FGF9	positive regulation of cell proliferation	1	381	-	0.484206	0.52923
GO:0009628	0.489329	BASP1, SNAP91	response to abiotic stimulus	2	599	-	0.489329	0.533958
GO:0018193	0.49645	THY1	peptidyl-amino acid modification	1	151	+	0.49645	0.540848
GO:0016052	0.498743	NCAM1	carbohydrate catabolic process	1	152	+	0.498743	0.541585
GO:0050778	0.498743	THY1	positive regulation of immune response	1	152	+	0.498743	0.541585
GO:0044249	0.502873	ADCY9, CHST3, DHCR7, EIF4E, KIF3C, LAMP2, NMNAT2	cellular biosynthetic process	7	1475	+	0.502873	0.545186
GO:0007626	0.508712	ENPP2, GLRB	locomotory behavior	2	376	+	0.508712	0.550625
GO:0048015	0.516717	EDG2	phosphoinositide-mediated signaling	1	160	+	0.516717	0.558388
GO:0015031	0.518884	FGF9, NSF, SNAP91, STXBP1, TGFB3	protein transport	5	1052	+	0.518884	0.559827
GO:0007160	0.523292	THY1	cell-matrix adhesion	1	163	+	0.523292	0.563376
GO:0008610	0.524696	DHCR7	lipid biosynthetic process	1	353	-	0.524696	0.563376
GO:0051186	0.524696	NMNAT2	cofactor metabolic process	1	353	-	0.524696	0.563376
GO:0010033	0.534055	PPP3CB	response to organic substance	1	168	+	0.534055	0.571592
GO:0031589	0.534055	THY1	cell-substrate adhesion	1	168	+	0.534055	0.571592
GO:0007519	0.536179	CACNB2	striated muscle development	1	169	+	0.536179	0.57295
GO:0006399	0.538292	LAMP2	tRNA metabolic process	1	170	+	0.538292	0.574292
GO:0002250	0.540397	SNAP91	adaptive immune response	1	171	+	0.540397	0.575622
GO:0006886	0.541389	FGF9, SNAP91, TGFB3	intracellular protein transport	3	768	-	0.541389	0.575763
GO:0006006	0.542492	NCAM1	glucose metabolic process	1	172	+	0.542492	0.576022
GO:0006412	0.543399	EIF4E, KIF3C, LAMP2	translation	3	766	-	0.543399	0.576072
GO:0045892	0.545676	PGR	negative regulation of transcription, DNA-dependen	1	339	-	0.545676	0.577572
GO:0050776	0.550778	THY1	regulation of immune response	1	176	+	0.550778	0.582052
GO:0007049	0.554932	CAMK2B, CAMK2G, PLK2, TUBB	cell cycle	4	968	-	0.554932	0.585519
GO:0007264	0.562141	ARHGEF17, DNMBP, GNAI1	small GTPase mediated signal transduction	3	646	+	0.562141	0.592193
GO:0009100	0.564924	PSEN1	glycoprotein metabolic process	1	183	+	0.564924	0.59419
GO:0019953	0.566327	GLRB, PGR	sexual reproduction	2	533	-	0.566327	0.594732
GO:0012502	0.574874	TUBB	induction of programmed cell death	1	320	-	0.574874	0.602763
GO:0006917	0.576433	TUBB	induction of apoptosis	1	319	-	0.576433	0.603453
GO:0016042	0.57863	ENPP2	lipid catabolic process	1	190	+	0.57863	0.604808
GO:0002526	0.582467	SNAP91	acute inflammatory response	1	192	+	0.582467	0.607871
GO:0045184	0.583834	FGF9, NSF, SNAP91, STXBP1, TGFB3	establishment of protein localization	5	1147	-	0.583834	0.60835
GO:0007001	0.588158	PSEN1	chromosome organization and biogenesis (sensu Euka	1	195	+	0.588158	0.610955
GO:0009725	0.588158	TGFB3	response to hormone stimulus	1	195	+	0.588158	0.610955
GO:0009059	0.589571	CAMK2B, CHST3, EIF4E, KIF3C, LAMP2	macromolecule biosynthetic process	5	1140	-	0.589571	0.611475
GO:0000087	0.592134	TUBB	M phase of mitotic cell cycle	1	309	-	0.592134	0.613184
GO:0007067	0.601649	TUBB	mitosis	1	303	-	0.601649	0.621117
GO:0030097	0.601649	PPP3CB	hemopoiesis	1	303	-	0.601649	0.621117
GO:0051301	0.606433	TUBB	cell division	1	300	-	0.606433	0.625092
GO:0006325	0.607606	BASP1, CARM1	establishment and/or maintenance of chromatin arch	2	499	-	0.607606	0.62534
GO:0009893	0.608687	EIF4E, PGR, THY1	positive regulation of metabolic process	3	702	-	0.608687	0.625491
GO:0006333	0.609631	BASP1	chromatin assembly or disassembly	1	298	-	0.609631	0.625502
GO:0006457	0.614442	FKBP5	protein folding	1	295	-	0.614442	0.629474
GO:0006066	0.617428	DHCR7, NCAM1	alcohol metabolic process	2	491	-	0.617428	0.631568
GO:0008544	0.62073	PSEN1	epidermis development	1	213	+	0.62073	0.633977
GO:0006323	0.627346	BASP1	DNA packaging	1	287	-	0.627346	0.639759
GO:0008361	0.628967	TGFB3	regulation of cell size	1	286	-	0.628967	0.640438
GO:0019752	0.630365	ASPA, GLS2, LAMP2	carboxylic acid metabolic process	3	681	-	0.630365	0.640887
GO:0016049	0.645256	TGFB3	cell growth	1	276	-	0.645256	0.655033
GO:0042060	0.658388	CHST3	wound healing	1	268	-	0.658388	0.667352
GO:0006935	0.683211	ENPP2	chemotaxis	1	253	-	0.683211	0.691467
GO:0016568	0.686538	CARM1	chromatin modification	1	251	-	0.686538	0.693787
GO:0008015	0.693199	CHGA	circulation	1	247	-	0.693199	0.699463
GO:0005996	0.704883	NCAM1	monosaccharide metabolic process	1	240	-	0.704883	0.710183
GO:0006417	0.718265	EIF4E	regulation of translation	1	232	-	0.718265	0.722579
GO:0007398	0.719939	PSEN1	ectoderm development	1	231	-	0.719939	0.723177
GO:0006936	0.721613	HCN2	muscle contraction	1	230	-	0.721613	0.723774
GO:0006334	0.728312	BASP1	nucleosome assembly	1	226	-	0.728312	0.729401
GO:0008150	0.960093	ADCY9, ARHGEF17, ASPA, BASP1, BSN, CACNB2, CADM3, CAMK2B, CAMK2G, CAP2, CARM1, CDH18, CDH6, CHGA, CHST3, CPLX2, DCX, DHCR7, DNASE1L1, DNM1, DNMBP, EDG2, EFNA1, EIF4E, ENPP2, ENTPD3, EPHB6, ERBB3, FGF9, FKBP5, GABBR2, GFRA2, GLRB, GLS2, GNAI1, HBA2, HCN2, IL6R, JAM3, KCNAB2, KIF3C, KLF9, LAMP2, LRP3, MEST, MYT1L, NCAM1, NMNAT2, NSF, PCSK6, ...	biological_process	79	17493	+	0.960093	0.960093
