# Supplementary material for: A computational analysis of protein-protein interaction networks in neurodegenerative diseases
Source: BMC Syst Biol. 2008 Jun 20;2:52. doi: 10.1186/1752-0509-2-52 (PMC2443111; doi:10.1186/1752-0509-2-52)
Supplement: Additional file 3 — Table s3 ad-blood. [file 1752-0509-2-52-S3.xls]

## Sheet: ADblood_functions_1max1min
GO Identifier	p-value	Gene symbol	GO Term	#Hits in group	Group size	Over(+)/under(-) representation	p-value	FDR (BH)
GO:0006207	0.00119149	CLPTM1, UMPS	''$2e novo'' pyrimidine base biosynthetic process	2	7	+	0.00119149	0.210821
GO:0008637	0.00138612	AKT1, BAX, IFI6	apoptotic mitochondrial changes	3	29	+	0.00138612	0.210821
GO:0019856	0.00158069	CLPTM1, UMPS	pyrimidine base biosynthetic process	2	8	+	0.00158069	0.210821
GO:0007031	0.00281895	ABCD3, PEX11B, PXMP2	peroxisome organization and biogenesis	3	37	+	0.00281895	0.210821
GO:0042640	0.00305852	AKT1, PTGS2	anagen	2	11	+	0.00305852	0.210821
GO:0042221	0.00342441	ABCD3, AKT1, ARSA, BAX, EDEM1, FPR1, GSTM3, HERPUD1, KPNA2, NDUFA6, NR1I2, NRP2, PTAFR, PTGS2, SLC11A2, STX5, UCP2	response to chemical stimulus	17	1073	+	0.00342441	0.210821
GO:0043029	0.00365186	AKT1, BAX	T cell homeostasis	2	12	+	0.00365186	0.210821
GO:0007005	0.00420014	AKT1, BAX, IFI6, MPV17, UCP2	mitochondrion organization and biogenesis	5	138	+	0.00420014	0.210821
GO:0006206	0.00429426	CLPTM1, UMPS	pyrimidine base metabolic process	2	13	+	0.00429426	0.210821
GO:0051881	0.00429426	BAX, IFI6	regulation of mitochondrial membrane potential	2	13	+	0.00429426	0.210821
GO:0048820	0.00498494	AKT1, PTGS2	hair follicle maturation	2	14	+	0.00498494	0.210821
GO:0007274	0.00572314	CHRNA1, KIF1B	neuromuscular synaptic transmission	2	15	+	0.00572314	0.210821
GO:0048592	0.005903	BAX, COL8A1, STAT3	eye morphogenesis	3	48	+	0.005903	0.210821
GO:0043154	0.0065081	HERPUD1, IFI6	negative regulation of caspase activity	2	16	+	0.0065081	0.210821
GO:0002358	0.00765627	BAX	B cell homeostatic proliferation	1	1	+	0.00765627	0.210821
GO:0006015	0.00765627	PYGL	5-phosphoribose 1-diphosphate biosynthetic process	1	1	+	0.00765627	0.210821
GO:0007008	0.00765627	BAX	outer mitochondrial membrane organization and biog	1	1	+	0.00765627	0.210821
GO:0007024	0.00765627	TBCE	alpha-tubulin folding	1	1	+	0.00765627	0.210821
GO:0009229	0.00765627	TPK1	thiamin diphosphate biosynthetic process	1	1	+	0.00765627	0.210821
GO:0015684	0.00765627	SLC11A2	ferrous iron transport	1	1	+	0.00765627	0.210821
GO:0015910	0.00765627	ABCD3	peroxisomal long-chain fatty acid import	1	1	+	0.00765627	0.210821
GO:0019371	0.00765627	PTGS2	cyclooxygenase pathway	1	1	+	0.00765627	0.210821
GO:0030047	0.00765627	TRIOBP	actin modification	1	1	+	0.00765627	0.210821
GO:0032976	0.00765627	BAX	release of matrix enzymes from mitochondria	1	1	+	0.00765627	0.210821
GO:0042268	0.00765627	RRAGA	regulation of cytolysis	1	1	+	0.00765627	0.210821
GO:0045919	0.00765627	RRAGA	positive regulation of cytolysis	1	1	+	0.00765627	0.210821
GO:0045959	0.00765627	SERPING1	negative regulation of complement activation, clas	1	1	+	0.00765627	0.210821
GO:0046674	0.00765627	BAX	induction of retinal programmed cell death	1	1	+	0.00765627	0.210821
GO:0042391	0.00818875	BAX, CHRNA1, IFI6	regulation of membrane potential	3	54	+	0.00818875	0.211133
GO:0001836	0.00821529	BAX, IFI6	release of cytochrome c from mitochondria	2	18	+	0.00821529	0.211133
GO:0009117	0.0100911	ATP5J2, ATP6V0D1, KIF1B, NT5C, NT5C1B, PAICS, UMPS	nucleotide metabolic process	7	311	+	0.0100911	0.250975
GO:0045884	0.0121584	AKT1, BAX	regulation of survival gene product activity	2	22	+	0.0121584	0.261359
GO:0006725	0.0130683	CLPTM1, HSD17B14, MAT2B, NT5C1B, PAICS, UMPS	aromatic compound metabolic process	6	252	+	0.0130683	0.261359
GO:0016043	0.0131554	ABCD3, AKT1, ARFIP2, BAX, CDC42EP1, CDC42EP3, CHAF1B, CHRNA1, CLTA, CRB3, DAG1, DIAPH1, DIRAS3, F2RL1, FNBP1, GORASP2, IFI6, KIF1B, KPNA2, KRT6C, LAT, MACF1, MON1A, MPV17, MPZ, NAGPA, NKX2-1, NRBP1, NRD1, NRP2, PARVA, PEX11B, PTTG1IP, PXMP2, RAB7A, SIRT5, SLC11A2, STX5, TBCE, TRIOBP, UCP2, ZCCHC17	cellular component organization and biogenesis	42	3977	+	0.0131554	0.261359
GO:0009156	0.014383	PAICS, UMPS	ribonucleoside monophosphate biosynthetic process	2	24	+	0.014383	0.261359
GO:0008360	0.0147203	ARFIP2, CDC42EP1, CDC42EP3	regulation of cell shape	3	67	+	0.0147203	0.261359
GO:0000072	0.0152544	KPNA2	M phase specific microtubule process	1	2	+	0.0152544	0.261359
GO:0006222	0.0152544	UMPS	UMP biosynthetic process	1	2	+	0.0152544	0.261359
GO:0006335	0.0152544	CHAF1B	DNA replication-dependent nucleosome assembly	1	2	+	0.0152544	0.261359
GO:0009223	0.0152544	NT5C	pyrimidine deoxyribonucleotide catabolic process	1	2	+	0.0152544	0.261359
GO:0010248	0.0152544	BAX	establishment and/or maintenance of transmembrane	1	2	+	0.0152544	0.261359
GO:0019322	0.0152544	PYGL	pentose biosynthetic process	1	2	+	0.0152544	0.261359
GO:0030264	0.0152544	BAX	nuclear fragmentation during apoptosis	1	2	+	0.0152544	0.261359
GO:0043653	0.0152544	BAX	mitochondrial fragmentation during apoptosis	1	2	+	0.0152544	0.261359
GO:0051902	0.0152544	IFI6	negative regulation of mitochondrial depolarizatio	1	2	+	0.0152544	0.261359
GO:0005975	0.0160437	AKT1, ATF3, GUSB, KIF1B, MACF1, MAT2B, NAGPA, OXCT1, PGAM2, PYGL, ST3GAL5	carbohydrate metabolic process	11	684	+	0.0160437	0.268906
GO:0009124	0.0167689	PAICS, UMPS	nucleoside monophosphate biosynthetic process	2	26	+	0.0167689	0.275081
GO:0051186	0.0190203	ATP5J2, ATP6V0D1, HSD17B14, KIF1B, NT5C1B, OXCT1, TPK1	cofactor metabolic process	7	353	+	0.0190203	0.282452
GO:0045216	0.0193107	CRB3, MPZ	intercellular junction assembly and maintenance	2	28	+	0.0193107	0.282452
GO:0051346	0.0193107	HERPUD1, IFI6	negative regulation of hydrolase activity	2	28	+	0.0193107	0.282452
GO:0040029	0.0220058	ATRX, DIRAS3, SIRT5	regulation of gene expression, epigenetic	3	78	+	0.0220058	0.282452
GO:0001777	0.0227947	BAX	T cell homeostatic proliferation	1	3	+	0.0227947	0.282452
GO:0001844	0.0227947	BAX	protein insertion into mitochondrial membrane duri	1	3	+	0.0227947	0.282452
GO:0006922	0.0227947	BAX	cleavage of lamin	1	3	+	0.0227947	0.282452
GO:0006924	0.0227947	AKT1	activated T cell apoptosis	1	3	+	0.0227947	0.282452
GO:0008065	0.0227947	GSTM3	establishment of blood-nerve barrier	1	3	+	0.0227947	0.282452
GO:0018206	0.0227947	METAP2	peptidyl-methionine modification	1	3	+	0.0227947	0.282452
GO:0019521	0.0227947	KIF1B	D-gluconate metabolic process	1	3	+	0.0227947	0.282452
GO:0021798	0.0227947	NKX2-1	forebrain dorsal-ventral pattern formation	1	3	+	0.0227947	0.282452
GO:0043497	0.0227947	BAX	regulation of protein heterodimerization	1	3	+	0.0227947	0.282452
GO:0045217	0.0227947	MPZ	intercellular junction maintenance	1	3	+	0.0227947	0.282452
GO:0051597	0.0227947	ARSA	response to methylmercury	1	3	+	0.0227947	0.282452
GO:0006996	0.0254156	ABCD3, AKT1, ARFIP2, BAX, CHAF1B, DIAPH1, GORASP2, IFI6, KIF1B, KPNA2, KRT6C, MPV17, NAGPA, PARVA, PEX11B, PXMP2, SIRT5, STX5, TBCE, TRIOBP, UCP2, ZCCHC17	organelle organization and biogenesis	22	1859	+	0.0254156	0.282452
GO:0008152	0.0283915	AKT1, ARSA, ATF3, ATP5J2, ATP6V0D1, ATRX, BARX1, BAX, BTF3, CHAF1B, CLPTM1, CLTA, CNNM3, COX6A1, DAG1, DGCR14, DIAPH1, DIRAS3, DNAJC11, EDEM1, EGLN2, ELA3A, ENG, FNBP1, FZD7, GMFB, GSTM3, GUSB, HERPUD1, HSD17B14, HSD3B7, HSF1, IFI6, IRF1, KIF1B, KLK5, KPNA2, LEPREL2, MACF1, MASTL, MAT2B, METAP2, MPV17, MPZ, NAGPA, NDUFA6, NDUFS3, NKX2-1, NR1I2, NRBP1, ...	metabolic process	93	10698	+	0.0283915	0.282452
GO:0019725	0.0288676	BAX, CHRNA1, EGLN2, F2RL1, HERPUD1, IFI6, MON1A, NRP2	cell homeostasis	8	472	+	0.0288676	0.282452
GO:0001942	0.0293606	AKT1, PTGS2	hair follicle development	2	35	+	0.0293606	0.282452
GO:0006220	0.0293606	NT5C, UMPS	pyrimidine nucleotide metabolic process	2	35	+	0.0293606	0.282452
GO:0045184	0.0293934	AKT1, BAX, CLTA, DIRAS3, F2RL1, KPNA2, MACF1, MON1A, NAGPA, PTTG1IP, RAB7A, RRAGA, SLC11A2, STX5, VPS4A	establishment of protein localization	15	1147	+	0.0293934	0.282452
GO:0007605	0.0295518	ATRX, CD151, DIAPH1, MPV17, TRIOBP	sensory perception of sound	5	225	+	0.0295518	0.282452
GO:0001574	0.0302777	ST3GAL5	ganglioside biosynthetic process	1	4	+	0.0302777	0.282452
GO:0006556	0.0302777	MAT2B	S-adenosylmethionine biosynthetic process	1	4	+	0.0302777	0.282452
GO:0006620	0.0302777	MACF1	posttranslational protein targeting to membrane	1	4	+	0.0302777	0.282452
GO:0009113	0.0302777	PAICS	purine base biosynthetic process	1	4	+	0.0302777	0.282452
GO:0030859	0.0302777	CRB3	polarized epithelial cell differentiation	1	4	+	0.0302777	0.282452
GO:0045198	0.0302777	CRB3	establishment of epithelial cell polarity	1	4	+	0.0302777	0.282452
GO:0045916	0.0302777	SERPING1	negative regulation of complement activation	1	4	+	0.0302777	0.282452
GO:0046950	0.0302777	OXCT1	ketone body metabolic process	1	4	+	0.0302777	0.282452
GO:0051204	0.0302777	BAX	protein insertion into mitochondrial membrane	1	4	+	0.0302777	0.282452
GO:0060011	0.0302777	BAX	Sertoli cell proliferation	1	4	+	0.0302777	0.282452
GO:0042633	0.0309344	AKT1, PTGS2	hair cycle	2	36	+	0.0309344	0.282452
GO:0044249	0.0324607	AKT1, ATF3, ATP5J2, ATP6V0D1, CLPTM1, FNBP1, HSD17B14, HSD3B7, IRF1, MAT2B, NT5C1B, PAICS, PTGS2, PYGL, RPL26L1, RPL36AL, TPK1, UMPS	cellular biosynthetic process	18	1475	+	0.0324607	0.282452
GO:0043281	0.0327292	BAX, HERPUD1, IFI6	regulation of caspase activity	3	91	+	0.0327292	0.282452
GO:0044262	0.0331317	AKT1, ATF3, GUSB, KIF1B, MAT2B, OXCT1, PGAM2, PYGL	cellular carbohydrate metabolic process	8	485	+	0.0331317	0.282452
GO:0009116	0.0341798	NT5C1B, UMPS	nucleoside metabolic process	2	38	+	0.0341798	0.282452
GO:0052547	0.034581	BAX, HERPUD1, IFI6	regulation of peptidase activity	3	93	+	0.034581	0.282452
GO:0052548	0.034581	BAX, HERPUD1, IFI6	regulation of protease activity	3	93	+	0.034581	0.282452
GO:0015980	0.0346371	AKT1, BAX, PYGL, UQCRC1	energy derivation by oxidation of organic compound	4	160	+	0.0346371	0.282452
GO:0006066	0.0352381	AKT1, ATF3, ELA3A, HSD17B14, KIF1B, NT5C1B, PGAM2, PYGL	alcohol metabolic process	8	491	+	0.0352381	0.282452
GO:0050954	0.0357638	ATRX, CD151, DIAPH1, MPV17, TRIOBP	sensory perception of mechanical stimulus	5	237	+	0.0357638	0.282452
GO:0007528	0.0358501	CHRNA1, NRD1	neuromuscular junction development	2	39	+	0.0358501	0.282452
GO:0005996	0.0374337	AKT1, ATF3, KIF1B, PGAM2, PYGL	monosaccharide metabolic process	5	240	+	0.0374337	0.282452
GO:0001783	0.0377039	BAX	B cell apoptosis	1	5	+	0.0377039	0.282452
GO:0002016	0.0377039	NKX2-1	renin-angiotensin regulation of body fluid levels	1	5	+	0.0377039	0.282452
GO:0006189	0.0377039	PAICS	''$2e novo'' IMP biosynthetic process	1	5	+	0.0377039	0.282452
GO:0006622	0.0377039	NAGPA	protein targeting to lysosome	1	5	+	0.0377039	0.282452
GO:0006824	0.0377039	SLC11A2	cobalt ion transport	1	5	+	0.0377039	0.282452
GO:0007025	0.0377039	TBCE	beta-tubulin folding	1	5	+	0.0377039	0.282452
GO:0009264	0.0377039	NT5C	deoxyribonucleotide catabolic process	1	5	+	0.0377039	0.282452
GO:0030449	0.0377039	SERPING1	regulation of complement activation	1	5	+	0.0377039	0.282452
GO:0043496	0.0377039	BAX	regulation of protein homodimerization	1	5	+	0.0377039	0.282452
GO:0045226	0.0377039	MAT2B	extracellular polysaccharide biosynthetic process	1	5	+	0.0377039	0.282452
GO:0051900	0.0377039	IFI6	regulation of mitochondrial depolarization	1	5	+	0.0377039	0.282452
GO:0006916	0.0380008	AKT1, AVEN, BAX, IER3, IFI6	anti-apoptosis	5	241	+	0.0380008	0.282452
GO:0032502	0.0387654	AKT1, ARFIP2, ARSA, ATF3, ATRX, AVEN, BARX1, BAX, CDC42EP1, CDC42EP3, CHODL, CHRNA1, CLPTM1, COL8A1, CRB3, CRYBA2, DAG1, DGCR14, ENG, FNBP1, FZD7, GMFB, GSTM3, HERPUD1, IER3, IFI6, KIF1B, KLK5, KRT6C, MACF1, MPZ, NDUFS3, NKX2-1, NRD1, NRP2, PTGS2, PTTG1IP, RRAGA, SEMA4B, SMAD9, SPDEF, STAT3, TBCE	developmental process	43	4379	+	0.0387654	0.282452
GO:0007422	0.0392832	GSTM3, MPZ	peripheral nervous system development	2	41	+	0.0392832	0.282452
GO:0008202	0.0397337	ELA3A, HSD17B14, HSD3B7, MAT2B, NR1I2	steroid metabolic process	5	244	+	0.0397337	0.282452
GO:0042773	0.040455	NDUFA6, NDUFS3, UQCRC1	ATP synthesis coupled electron transport	3	99	+	0.040455	0.282452
GO:0007028	0.0410448	CRB3, MPZ	cytoplasm organization and biogenesis	2	42	+	0.0410448	0.282452
GO:0009239	0.0428357	HSD17B14, NT5C1B	enterobactin biosynthetic process	2	43	+	0.0428357	0.282452
GO:0006006	0.0432947	AKT1, ATF3, KIF1B, PGAM2	glucose metabolic process	4	172	+	0.0432947	0.282452
GO:0016051	0.0440664	AKT1, ATF3, MAT2B, PYGL	carbohydrate biosynthetic process	4	173	+	0.0440664	0.282452
GO:0006104	0.0450736	OXCT1	succinyl-CoA metabolic process	1	6	+	0.0450736	0.282452
GO:0006356	0.0450736	POLR2K	regulation of transcription from RNA polymerase I	1	6	+	0.0450736	0.282452
GO:0006927	0.0450736	BAX	transformed cell apoptosis	1	6	+	0.0450736	0.282452
GO:0016559	0.0450736	PEX11B	peroxisome fission	1	6	+	0.0450736	0.282452
GO:0031274	0.0450736	CDC42EP1	positive regulation of pseudopodium formation	1	6	+	0.0450736	0.282452
GO:0031529	0.0450736	ARFIP2	ruffle organization and biogenesis	1	6	+	0.0450736	0.282452
GO:0035089	0.0450736	CRB3	establishment of apical/basal cell polarity	1	6	+	0.0450736	0.282452
GO:0045084	0.0450736	IRF1	positive regulation of interleukin-12 biosynthetic	1	6	+	0.0450736	0.282452
GO:0046015	0.0450736	KPNA2	regulation of transcription by glucose	1	6	+	0.0450736	0.282452
GO:0048147	0.0450736	BAX	negative regulation of fibroblast proliferation	1	6	+	0.0450736	0.282452
GO:0051882	0.0450736	IFI6	mitochondrial depolarization	1	6	+	0.0450736	0.282452
GO:0009306	0.0457102	F2RL1, MON1A, SLC11A2	protein secretion	3	104	+	0.0457102	0.282452
GO:0048856	0.047557	AKT1, ARFIP2, ARSA, ATRX, BARX1, BAX, CDC42EP1, CDC42EP3, CHODL, CHRNA1, COL8A1, CRB3, CRYBA2, DAG1, DGCR14, ENG, FNBP1, GMFB, GSTM3, IER3, KLK5, MACF1, MPZ, NKX2-1, NRD1, NRP2, PTGS2, SEMA4B, SMAD9, STAT3, TBCE	anatomical structure development	31	3012	+	0.047557	0.282452
GO:0006873	0.0479753	BAX, CHRNA1, F2RL1, HERPUD1, IFI6, MON1A	cell ion homeostasis	6	342	+	0.0479753	0.282452
GO:0006119	0.0480407	ATP6V0D1, NDUFA6, NDUFS3, UQCRC1	oxidative phosphorylation	4	178	+	0.0480407	0.282452
GO:0006275	0.0483791	MPZ, VPS4A	regulation of DNA replication	2	46	+	0.0483791	0.282452
GO:0008104	0.0487447	AKT1, BAX, CLTA, DIRAS3, F2RL1, KPNA2, MACF1, MON1A, NAGPA, PTTG1IP, RAB7A, RRAGA, SLC11A2, STX5, VPS4A	protein localization	15	1228	+	0.0487447	0.282452
GO:0005976	0.050146	AKT1, MAT2B, PYGL	polysaccharide metabolic process	3	108	+	0.050146	0.282452
GO:0006694	0.050146	HSD17B14, HSD3B7, MAT2B	steroid biosynthetic process	3	108	+	0.050146	0.282452
GO:0007281	0.050282	AKT1, BAX	germ cell development	2	47	+	0.050282	0.282452
GO:0001654	0.0512866	BAX, COL8A1, STAT3	eye development	3	109	+	0.0512866	0.282452
GO:0007163	0.0522115	CRB3, MACF1	establishment and/or maintenance of cell polarity	2	48	+	0.0522115	0.282452
GO:0008286	0.0522115	AKT1, PTPN2	insulin receptor signaling pathway	2	48	+	0.0522115	0.282452
GO:0000303	0.0523873	UCP2	response to superoxide	1	7	+	0.0523873	0.282452
GO:0006772	0.0523873	TPK1	thiamin metabolic process	1	7	+	0.0523873	0.282452
GO:0008053	0.0523873	BAX	mitochondrial fusion	1	7	+	0.0523873	0.282452
GO:0010039	0.0523873	SLC11A2	response to iron ion	1	7	+	0.0523873	0.282452
GO:0030503	0.0523873	EGLN2	regulation of cell redox homeostasis	1	7	+	0.0523873	0.282452
GO:0031670	0.0523873	KPNA2	cellular response to nutrient	1	7	+	0.0523873	0.282452
GO:0045732	0.0523873	EGLN2	positive regulation of protein catabolic process	1	7	+	0.0523873	0.282452
GO:0046668	0.0523873	BAX	regulation of retinal programmed cell death	1	7	+	0.0523873	0.282452
GO:0050919	0.0523873	NRP2	negative chemotaxis	1	7	+	0.0523873	0.282452
GO:0009966	0.056545	BARX1, ENG	regulation of signal transduction	2	786	-	0.056545	0.302543
GO:0000085	0.0596453	KPNA2	G2 phase of mitotic cell cycle	1	8	+	0.0596453	0.302543
GO:0000305	0.0596453	UCP2	response to oxygen radical	1	8	+	0.0596453	0.302543
GO:0001885	0.0596453	GSTM3	endothelial cell development	1	8	+	0.0596453	0.302543
GO:0002011	0.0596453	DAG1	morphogenesis of an epithelial sheet	1	8	+	0.0596453	0.302543
GO:0006014	0.0596453	PYGL	D-ribose metabolic process	1	8	+	0.0596453	0.302543
GO:0008635	0.0596453	BAX	caspase activation via cytochrome c	1	8	+	0.0596453	0.302543
GO:0045075	0.0596453	IRF1	regulation of interleukin-12 biosynthetic process	1	8	+	0.0596453	0.302543
GO:0046666	0.0596453	BAX	retinal cell programmed cell death	1	8	+	0.0596453	0.302543
GO:0006606	0.063374	AKT1, KPNA2, PTTG1IP	protein import into nucleus	3	119	+	0.063374	0.3152
GO:0009152	0.0646494	ATP5J2, ATP6V0D1, PAICS	purine ribonucleotide biosynthetic process	3	120	+	0.0646494	0.3152
GO:0015992	0.0646494	ATP5J2, ATP6V0D1, UCP2	proton transport	3	120	+	0.0646494	0.3152
GO:0007423	0.0648902	BAX, COL8A1, CRYBA2, STAT3	sensory organ development	4	197	+	0.0648902	0.3152
GO:0000271	0.0664224	AKT1, MAT2B	polysaccharide biosynthetic process	2	55	+	0.0664224	0.3152
GO:0006561	0.0668482	HSD17B14	proline biosynthetic process	1	9	+	0.0668482	0.3152
GO:0015909	0.0668482	ABCD3	long-chain fatty acid transport	1	9	+	0.0668482	0.3152
GO:0006818	0.0672357	ATP5J2, ATP6V0D1, UCP2	hydrogen transport	3	122	+	0.0672357	0.3152
GO:0051170	0.0672357	AKT1, KPNA2, PTTG1IP	nuclear import	3	122	+	0.0672357	0.3152
GO:0042592	0.0677001	AKT1, BAX, CHRNA1, EGLN2, F2RL1, HERPUD1, IFI6, MON1A, MPV17, NDUFA6, NRP2, STAT3	homeostatic process	12	968	+	0.0677001	0.3152
GO:0008632	0.0685464	AKT1, BAX, IFI6	apoptotic program	3	123	+	0.0685464	0.3152
GO:0006800	0.0685473	MPV17, NDUFS3	oxygen and reactive oxygen species metabolic proce	2	56	+	0.0685473	0.3152
GO:0016311	0.0687851	NDUFS3, NT5C, PTPN2, PTPN4	dephosphorylation	4	201	+	0.0687851	0.3152
GO:0000902	0.0694737	AKT1, ARFIP2, CDC42EP1, CDC42EP3, CRB3, MACF1, NRP2, TBCE	cell morphogenesis	8	566	+	0.0694737	0.3152
GO:0050801	0.0707064	BAX, CHRNA1, F2RL1, HERPUD1, IFI6, MON1A	ion homeostasis	6	378	+	0.0707064	0.3152
GO:0007399	0.0708394	ARSA, ATRX, BAX, DGCR14, FNBP1, GMFB, GSTM3, MPZ, NKX2-1, NRP2, SEMA4B, SMAD9, STAT3, TBCE	nervous system development	14	1188	+	0.0708394	0.3152
GO:0009165	0.0727984	ATP5J2, ATP6V0D1, PAICS, UMPS	nucleotide biosynthetic process	4	205	+	0.0727984	0.3152
GO:0040014	0.0728633	AKT1, STAT3	regulation of body size	2	58	+	0.0728633	0.3152
GO:0043627	0.0728633	ARSA, GSTM3	response to estrogen stimulus	2	58	+	0.0728633	0.3152
GO:0007610	0.072873	FPR1, KIF1B, MPZ, NKX2-1, NRP2, PTAFR, STAT3, STX5	behavior	8	572	+	0.072873	0.3152
GO:0000002	0.0739964	MPV17	mitochondrial genome maintenance	1	10	+	0.0739964	0.3152
GO:0001516	0.0739964	PTGS2	prostaglandin biosynthetic process	1	10	+	0.0739964	0.3152
GO:0001738	0.0739964	CRB3	morphogenesis of a polarized epithelium	1	10	+	0.0739964	0.3152
GO:0006122	0.0739964	UQCRC1	mitochondrial electron transport, ubiquinol to cyt	1	10	+	0.0739964	0.3152
GO:0006699	0.0739964	HSD3B7	bile acid biosynthetic process	1	10	+	0.0739964	0.3152
GO:0007007	0.0739964	BAX	inner mitochondrial membrane organization and biog	1	10	+	0.0739964	0.3152
GO:0008634	0.0739964	BAX	negative regulation of survival gene product activ	1	10	+	0.0739964	0.3152
GO:0047497	0.0739964	KIF1B	mitochondrion transport along microtubule	1	10	+	0.0739964	0.3152
GO:0051205	0.0739964	BAX	protein insertion into membrane	1	10	+	0.0739964	0.3152
GO:0006164	0.076652	ATP5J2, ATP6V0D1, PAICS	purine nucleotide biosynthetic process	3	129	+	0.076652	0.324718
GO:0030855	0.0772648	BARX1, CRB3	epithelial cell differentiation	2	60	+	0.0772648	0.325525
GO:0006027	0.0810902	GUSB	glycosaminoglycan catabolic process	1	11	+	0.0810902	0.329055
GO:0006144	0.0810902	PAICS	purine base metabolic process	1	11	+	0.0810902	0.329055
GO:0006349	0.0810902	DIRAS3	imprinting	1	11	+	0.0810902	0.329055
GO:0007638	0.0810902	MPZ	mechanosensory behavior	1	11	+	0.0810902	0.329055
GO:0008089	0.0810902	KIF1B	anterograde axon cargo transport	1	11	+	0.0810902	0.329055
GO:0030520	0.0810902	EGLN2	estrogen receptor signaling pathway	1	11	+	0.0810902	0.329055
GO:0042147	0.0810902	STX5	retrograde transport, endosome to Golgi	1	11	+	0.0810902	0.329055
GO:0030163	0.0862963	AKT1, EDEM1, EGLN2, PSMA4, SKP1	protein catabolic process	5	306	+	0.0862963	0.336377
GO:0007021	0.08813	TBCE	tubulin folding	1	12	+	0.08813	0.336377
GO:0007263	0.08813	FPR1	nitric oxide mediated signal transduction	1	12	+	0.08813	0.336377
GO:0009262	0.08813	NT5C	deoxyribonucleotide metabolic process	1	12	+	0.08813	0.336377
GO:0019048	0.08813	RRAGA	virus-host interaction	1	12	+	0.08813	0.336377
GO:0019369	0.08813	PTGS2	arachidonic acid metabolic process	1	12	+	0.08813	0.336377
GO:0030878	0.08813	NKX2-1	thyroid gland development	1	12	+	0.08813	0.336377
GO:0030901	0.08813	SMAD9	midbrain development	1	12	+	0.08813	0.336377
GO:0032615	0.08813	IRF1	interleukin-12 production	1	12	+	0.08813	0.336377
GO:0045197	0.08813	CRB3	establishment and/or maintenance of epithelial cel	1	12	+	0.08813	0.336377
GO:0046500	0.08813	MAT2B	S-adenosylmethionine metabolic process	1	12	+	0.08813	0.336377
GO:0050886	0.08813	NKX2-1	endocrine process	1	12	+	0.08813	0.336377
GO:0008652	0.0909466	HSD17B14, MAT2B	amino acid biosynthetic process	2	66	+	0.0909466	0.343725
GO:0045454	0.0909466	EGLN2, NRP2	cell redox homeostasis	2	66	+	0.0909466	0.343725
GO:0007631	0.093292	NKX2-1, STAT3	feeding behavior	2	67	+	0.093292	0.349688
GO:0001573	0.0951163	ST3GAL5	ganglioside metabolic process	1	13	+	0.0951163	0.349688
GO:0048009	0.0951163	AKT1	insulin-like growth factor receptor signaling path	1	13	+	0.0951163	0.349688
GO:0006120	0.0956549	NDUFA6, NDUFS3	mitochondrial electron transport, NADH to ubiquino	2	68	+	0.0956549	0.349688
GO:0009405	0.0956549	NDUFS3, TACC2	pathogenesis	2	68	+	0.0956549	0.349688
GO:0006913	0.0957019	AKT1, DIRAS3, KPNA2, PTTG1IP, RAB7A	nucleocytoplasmic transport	5	316	+	0.0957019	0.349688
GO:0006928	0.0963318	AKT1, ARFIP2, FPR1, MACF1, NKX2-1, NRD1, NRP2, PTGS2, STAT3	cell motility	9	712	+	0.0963318	0.349688
GO:0051649	0.0972694	AKT1, CLTA, DIRAS3, F2RL1, KIF1B, KPNA2, LAT, MACF1, MON1A, NAGPA, NRBP1, PTTG1IP, RAB7A, SLC11A2, STX5, UCP2	establishment of cellular localization	16	1472	+	0.0972694	0.349688
GO:0035264	0.100432	AKT1, STAT3	body growth	2	70	+	0.100432	0.349688
GO:0045333	0.100432	BAX, UQCRC1	cellular respiration	2	70	+	0.100432	0.349688
GO:0051169	0.100594	AKT1, DIRAS3, KPNA2, PTTG1IP, RAB7A	nuclear transport	5	321	+	0.100594	0.349688
GO:0044237	0.101433	AKT1, ATF3, ATP5J2, ATP6V0D1, ATRX, BARX1, BAX, BTF3, CHAF1B, CLPTM1, CNNM3, DGCR14, DIAPH1, DIRAS3, DNAJC11, EDEM1, ELA3A, ENG, FNBP1, GMFB, GUSB, HERPUD1, HSD17B14, HSD3B7, HSF1, IFI6, IRF1, KIF1B, KLK5, KPNA2, MACF1, MASTL, MAT2B, METAP2, MPV17, MPZ, NAGPA, NDUFA6, NDUFS3, NKX2-1, NR1I2, NRBP1, NRD1, NT5C, NT5C1B, OAS1, OXCT1, PAICS, PDGFRL, PGAM2, ...	cellular metabolic process	81	9561	+	0.101433	0.349688
GO:0002009	0.101739	BARX1, CRB3, DAG1	morphogenesis of an epithelium	3	146	+	0.101739	0.349688
GO:0006560	0.102049	HSD17B14	proline metabolic process	1	14	+	0.102049	0.349688
GO:0006688	0.102049	ST3GAL5	glycosphingolipid biosynthetic process	1	14	+	0.102049	0.349688
GO:0006700	0.102049	HSD3B7	C21-steroid hormone biosynthetic process	1	14	+	0.102049	0.349688
GO:0006903	0.102049	STX5	vesicle targeting	1	14	+	0.102049	0.349688
GO:0031365	0.102049	METAP2	N-terminal protein amino acid modification	1	14	+	0.102049	0.349688
GO:0043491	0.102049	AKT1	protein kinase B signaling cascade	1	14	+	0.102049	0.349688
GO:0045187	0.102049	KIF1B	regulation of circadian sleep/wake cycle, sleep	1	14	+	0.102049	0.349688
GO:0051899	0.102049	IFI6	membrane depolarization	1	14	+	0.102049	0.349688
GO:0005977	0.102845	AKT1, PYGL	glycogen metabolic process	2	71	+	0.102845	0.350856
GO:0006163	0.10647	ATP5J2, ATP6V0D1, PAICS	purine nucleotide metabolic process	3	149	+	0.10647	0.360037
GO:0017038	0.10647	AKT1, KPNA2, PTTG1IP	protein import	3	149	+	0.10647	0.360037
GO:0015031	0.108294	AKT1, CLTA, DIRAS3, KPNA2, MACF1, MON1A, NAGPA, PTTG1IP, RAB7A, RRAGA, STX5, VPS4A	protein transport	12	1052	+	0.108294	0.364606
GO:0006342	0.10893	SIRT5	chromatin silencing	1	15	+	0.10893	0.365152
GO:0009605	0.110057	AKT1, ARSA, BAX, F2RL1, FPR1, KPNA2, MPZ, NRP2, PTAFR, PTGS2, SERPING1, STAT3, STX5	response to external stimulus	13	1165	+	0.110057	0.366152
GO:0042098	0.110178	BAX, IER3	T cell proliferation	2	74	+	0.110178	0.366152
GO:0006979	0.111286	NDUFA6, PTGS2, UCP2	response to oxidative stress	3	152	+	0.111286	0.366673
GO:0016052	0.111286	GUSB, KIF1B, PGAM2	carbohydrate catabolic process	3	152	+	0.111286	0.366673
GO:0006261	0.11291	DIAPH1, MPZ, VPS4A	DNA-dependent DNA replication	3	153	+	0.11291	0.367282
GO:0009056	0.114573	AKT1, BAX, EDEM1, EGLN2, GUSB, HSD17B14, KIF1B, NT5C, PGAM2, PSMA4, SKP1	catabolic process	11	954	+	0.114573	0.367282
GO:0044265	0.115588	EDEM1, GUSB, KIF1B, PGAM2, PSMA4, SKP1	cellular macromolecule catabolic process	6	433	+	0.115588	0.367282
GO:0006098	0.115758	KIF1B	pentose-phosphate shunt	1	16	+	0.115758	0.367282
GO:0007041	0.115758	NAGPA	lysosomal transport	1	16	+	0.115758	0.367282
GO:0035088	0.115758	CRB3	establishment and/or maintenance of apical/basal c	1	16	+	0.115758	0.367282
GO:0042745	0.115758	KIF1B	circadian sleep/wake cycle	1	16	+	0.115758	0.367282
GO:0042755	0.115758	STAT3	eating behavior	1	16	+	0.115758	0.367282
GO:0048593	0.115758	COL8A1	camera-type eye morphogenesis	1	16	+	0.115758	0.367282
GO:0007186	0.119145	AKT1, COL8A1, DIAPH1, F2RL1, FPR1, FZD7, KIF1B, LEPREL2, PTAFR	G-protein coupled receptor protein signaling pathw	9	1768	-	0.119145	0.376404
GO:0008015	0.121697	ENG, NKX2-1, PTGS2, SERPING1	circulation	4	247	+	0.121697	0.376404
GO:0006693	0.122534	PTGS2	prostaglandin metabolic process	1	17	+	0.122534	0.376404
GO:0015908	0.122534	ABCD3	fatty acid transport	1	17	+	0.122534	0.376404
GO:0030010	0.122534	CRB3	establishment of cell polarity	1	17	+	0.122534	0.376404
GO:0030307	0.122534	AKT1	positive regulation of cell growth	1	17	+	0.122534	0.376404
GO:0043303	0.122534	LAT	mast cell degranulation	1	17	+	0.122534	0.376404
GO:0006605	0.123565	AKT1, KPNA2, MACF1, NAGPA, PTTG1IP	protein targeting	5	343	+	0.123565	0.376404
GO:0045792	0.127791	AKT1, NDUFS3	negative regulation of cell size	2	81	+	0.127791	0.376404
GO:0048872	0.127791	AKT1, BAX	homeostasis of number of cells	2	81	+	0.127791	0.376404
GO:0050877	0.128151	ATRX, CD151, CHRNA1, DIAPH1, KIF1B, MPV17, MPZ, TRIOBP	neurological process	8	1596	-	0.128151	0.376404
GO:0006607	0.129259	KPNA2	NLS-bearing substrate import into nucleus	1	18	+	0.129259	0.376404
GO:0007339	0.129259	ARSA	binding of sperm to zona pellucida	1	18	+	0.129259	0.376404
GO:0045814	0.129259	SIRT5	negative regulation of gene expression, epigenetic	1	18	+	0.129259	0.376404
GO:0045861	0.129259	SERPING1	negative regulation of proteolysis	1	18	+	0.129259	0.376404
GO:0048145	0.129259	BAX	regulation of fibroblast proliferation	1	18	+	0.129259	0.376404
GO:0050777	0.129259	SERPING1	negative regulation of immune response	1	18	+	0.129259	0.376404
GO:0006935	0.129614	FPR1, NRP2, PTAFR, STX5	chemotaxis	4	253	+	0.129614	0.376404
GO:0043066	0.131348	AKT1, AVEN, BAX, IER3, IFI6	negative regulation of apoptosis	5	350	+	0.131348	0.376404
GO:0006754	0.132939	ATP5J2, ATP6V0D1	ATP biosynthetic process	2	83	+	0.132939	0.376404
GO:0043069	0.133612	AKT1, AVEN, BAX, IER3, IFI6	negative regulation of programmed cell death	5	352	+	0.133612	0.376404
GO:0008610	0.134751	HSD17B14, HSD3B7, MAT2B, PTGS2, ST3GAL5	lipid biosynthetic process	5	353	+	0.134751	0.376404
GO:0042110	0.134812	BAX, IER3, LAT	T cell activation	3	166	+	0.134812	0.376404
GO:0006886	0.13505	AKT1, CLTA, DIRAS3, KPNA2, MACF1, NAGPA, PTTG1IP, RAB7A, STX5	intracellular protein transport	9	768	+	0.13505	0.376404
GO:0000097	0.135932	MAT2B	sulfur amino acid biosynthetic process	1	19	+	0.135932	0.376404
GO:0006309	0.135932	BAX	DNA fragmentation during apoptosis	1	19	+	0.135932	0.376404
GO:0006360	0.135932	POLR2K	transcription from RNA polymerase I promoter	1	19	+	0.135932	0.376404
GO:0006706	0.135932	HSD17B14	steroid catabolic process	1	19	+	0.135932	0.376404
GO:0007159	0.135932	VCAM1	leukocyte adhesion	1	19	+	0.135932	0.376404
GO:0009168	0.135932	PAICS	purine ribonucleoside monophosphate biosynthetic p	1	19	+	0.135932	0.376404
GO:0043393	0.135932	BAX	regulation of protein binding	1	19	+	0.135932	0.376404
GO:0045446	0.135932	GSTM3	endothelial cell differentiation	1	19	+	0.135932	0.376404
GO:0045793	0.135932	AKT1	positive regulation of cell size	1	19	+	0.135932	0.376404
GO:0048144	0.135932	BAX	fibroblast proliferation	1	19	+	0.135932	0.376404
GO:0050832	0.135932	COTL1	defense response to fungus	1	19	+	0.135932	0.376404
GO:0007267	0.136897	BARX1, CHRNA1, KIF1B, MPZ	cell-cell signaling	4	957	-	0.136897	0.376404
GO:0006112	0.138135	AKT1, PYGL	energy reserve metabolic process	2	85	+	0.138135	0.376404
GO:0009987	0.138201	ABCD3, AKT1, ARFIP2, ARSA, ATF3, ATP5J2, ATP6V0D1, ATRX, AVEN, BARX1, BAX, BTF3, CD151, CD84, CDC42EP1, CDC42EP3, CHAF1B, CHRNA1, CLDN10, CLPTM1, CLTA, CNNM3, COL8A1, CRB3, DAG1, DGCR14, DIAPH1, DIRAS3, DNAJC11, DTX2, EDEM1, EGLN2, ELA3A, ENG, F2RL1, FNBP1, FPR1, FZD7, GMFB, GORASP2, GSTM3, GUSB, HERPUD1, HRASLS3, HSD17B14, HSD3B7, HSF1, IER3, IFI6, IRF1, ...	cellular process	120	15042	+	0.138201	0.376404
GO:0000278	0.141538	KPNA2	mitotic cell cycle	1	445	-	0.141538	0.376404
GO:0001754	0.142555	STAT3	eye photoreceptor cell differentiation	1	20	+	0.142555	0.376404
GO:0007492	0.142555	NKX2-1	endoderm development	1	20	+	0.142555	0.376404
GO:0007622	0.142555	KIF1B	rhythmic behavior	1	20	+	0.142555	0.376404
GO:0008207	0.142555	HSD3B7	C21-steroid hormone metabolic process	1	20	+	0.142555	0.376404
GO:0009126	0.142555	PAICS	purine nucleoside monophosphate metabolic process	1	20	+	0.142555	0.376404
GO:0009220	0.142555	UMPS	pyrimidine ribonucleotide biosynthetic process	1	20	+	0.142555	0.376404
GO:0009247	0.142555	ST3GAL5	glycolipid biosynthetic process	1	20	+	0.142555	0.376404
GO:0009268	0.142555	ARSA	response to pH	1	20	+	0.142555	0.376404
GO:0030431	0.142555	KIF1B	sleep	1	20	+	0.142555	0.376404
GO:0035036	0.142555	ARSA	sperm-egg recognition	1	20	+	0.142555	0.376404
GO:0009653	0.143658	AKT1, ARFIP2, BARX1, BAX, CDC42EP1, CDC42EP3, COL8A1, CRB3, DAG1, ENG, IER3, MACF1, NKX2-1, NRP2, STAT3, TBCE	anatomical structure morphogenesis	16	1566	+	0.143658	0.378022
GO:0006259	0.145797	ATRX, BAX, CHAF1B, DIAPH1, IFI6, KPNA2, MPZ, VPS4A	DNA metabolic process	8	674	+	0.145797	0.382238
GO:0006796	0.146252	AKT1, ATP6V0D1, DGCR14, GMFB, MASTL, NDUFA6, NDUFS3, NRBP1, NT5C, PDGFRL, PTPN2, PTPN4, UQCRC1, VCAM1	phosphate metabolic process	14	1341	+	0.146252	0.382238
GO:0007179	0.148655	ENG, SMAD9	transforming growth factor beta receptor signaling	2	89	+	0.148655	0.385829
GO:0008217	0.148655	NKX2-1, PTGS2	blood pressure regulation	2	89	+	0.148655	0.385829
GO:0043525	0.149127	BAX	positive regulation of neuron apoptosis	1	21	+	0.149127	0.385829
GO:0045786	0.15173	BAX, HRASLS3, IRF1, MACF1	negative regulation of progression through cell cy	4	269	+	0.15173	0.389601
GO:0007156	0.154393	CD84, DAG1, MPZ	homophilic cell adhesion	3	177	+	0.154393	0.389601
GO:0009058	0.155501	AKT1, ATF3, ATP5J2, ATP6V0D1, CLPTM1, FNBP1, HSD17B14, HSD3B7, IRF1, MAT2B, NT5C1B, PAICS, PTGS2, PYGL, RPL26L1, RPL36AL, ST3GAL5, TPK1, UMPS	biosynthetic process	19	1938	+	0.155501	0.389601
GO:0001755	0.15565	NRP2	neural crest cell migration	1	22	+	0.15565	0.389601
GO:0006476	0.15565	SIRT5	protein amino acid deacetylation	1	22	+	0.15565	0.389601
GO:0006739	0.15565	KIF1B	NADP metabolic process	1	22	+	0.15565	0.389601
GO:0031669	0.15565	KPNA2	cellular response to nutrient levels	1	22	+	0.15565	0.389601
GO:0032496	0.15565	NKX2-1	response to lipopolysaccharide	1	22	+	0.15565	0.389601
GO:0051648	0.15565	STX5	vesicle localization	1	22	+	0.15565	0.389601
GO:0006470	0.156216	NDUFS3, PTPN2, PTPN4	protein amino acid dephosphorylation	3	178	+	0.156216	0.389601
GO:0007596	0.156216	F2RL1, PTAFR, SERPING1	blood coagulation	3	178	+	0.156216	0.389601
GO:0018958	0.156649	HSD17B14, NT5C1B	phenol metabolic process	2	92	+	0.156649	0.389601
GO:0006260	0.157473	CHAF1B, DIAPH1, MPZ, VPS4A	DNA replication	4	273	+	0.157473	0.390391
GO:0006007	0.159331	KIF1B, PGAM2	glucose catabolic process	2	93	+	0.159331	0.392473
GO:0050808	0.159331	CHRNA1, NRD1	synapse organization and biogenesis	2	93	+	0.159331	0.392473
GO:0030031	0.162023	ARFIP2, CDC42EP1	cell projection biogenesis	2	94	+	0.162023	0.393069
GO:0007030	0.162122	GORASP2	Golgi organization and biogenesis	1	23	+	0.162122	0.393069
GO:0009988	0.162122	ARSA	cell-cell recognition	1	23	+	0.162122	0.393069
GO:0018105	0.162122	AKT1	peptidyl-serine phosphorylation	1	23	+	0.162122	0.393069
GO:0019835	0.162122	RRAGA	cytolysis	1	23	+	0.162122	0.393069
GO:0019538	0.163895	AKT1, BAX, CHAF1B, CLTA, DAG1, DGCR14, DNAJC11, EDEM1, EGLN2, ELA3A, FNBP1, GMFB, HERPUD1, IRF1, KLK5, LEPREL2, MASTL, METAP2, NAGPA, NDUFS3, NKX2-1, NRBP1, NRD1, PDGFRL, PPIL1, PSMA4, PTPN2, PTPN4, RNF25, RPL26L1, RPL36AL, SERPING1, SIRT5, SKP1, ST3GAL5, TBCE, TRIOBP, UBTD1, UQCRC1, VCAM1	protein metabolic process	40	4515	+	0.163895	0.394847
GO:0007599	0.165432	F2RL1, PTAFR, SERPING1	hemostasis	3	183	+	0.165432	0.394847
GO:0007034	0.168546	NAGPA	vacuolar transport	1	24	+	0.168546	0.394847
GO:0008206	0.168546	HSD3B7	bile acid metabolic process	1	24	+	0.168546	0.394847
GO:0030262	0.168546	BAX	apoptotic nuclear changes	1	24	+	0.168546	0.394847
GO:0030433	0.168546	EDEM1	ER-associated protein catabolic process	1	24	+	0.168546	0.394847
GO:0042752	0.168546	KIF1B	regulation of circadian rhythm	1	24	+	0.168546	0.394847
GO:0046488	0.168546	NDUFS3	phosphatidylinositol metabolic process	1	24	+	0.168546	0.394847
GO:0051016	0.168546	TRIOBP	barbed-end actin filament capping	1	24	+	0.168546	0.394847
GO:0007600	0.169354	ATRX, CD151, DIAPH1, MPV17, TRIOBP	sensory perception	5	1063	-	0.169354	0.394847
GO:0006139	0.170736	ATF3, ATP5J2, ATP6V0D1, ATRX, BARX1, BAX, BTF3, CHAF1B, CLPTM1, CNNM3, DGCR14, DIAPH1, DIRAS3, ENG, HSF1, IFI6, IRF1, KIF1B, KPNA2, MACF1, MPV17, MPZ, NKX2-1, NR1I2, NT5C, NT5C1B, OAS1, PAICS, POLR2K, PPIL1, RAB7A, SCAND1, SEMA4B, SIRT5, SMAD9, SPDEF, STAT3, TOX4, UMPS, VPS4A, ZNF202, ZNF263	nucleobase, nucleoside, nucleotide and nucleic aci	42	4783	+	0.170736	0.394847
GO:0032943	0.172869	BAX, IER3	mononuclear cell proliferation	2	98	+	0.172869	0.394847
GO:0046034	0.172869	ATP5J2, ATP6V0D1	ATP metabolic process	2	98	+	0.172869	0.394847
GO:0046651	0.172869	BAX, IER3	lymphocyte proliferation	2	98	+	0.172869	0.394847
GO:0006091	0.174866	AKT1, ATP6V0D1, BAX, COX6A1, NDUFA6, NDUFS3, PTGS2, PYGL, SLC11A2, UQCRC1	generation of precursor metabolites and energy	10	929	+	0.174866	0.394847
GO:0006221	0.174921	UMPS	pyrimidine nucleotide biosynthetic process	1	25	+	0.174921	0.394847
GO:0006515	0.174921	EDEM1	misfolded or incompletely synthesized protein cata	1	25	+	0.174921	0.394847
GO:0006921	0.174921	BAX	cell structure disassembly during apoptosis	1	25	+	0.174921	0.394847
GO:0007006	0.174921	BAX	mitochondrial membrane organization and biogenesis	1	25	+	0.174921	0.394847
GO:0007040	0.174921	NAGPA	lysosome organization and biogenesis	1	25	+	0.174921	0.394847
GO:0007157	0.174921	VCAM1	heterophilic cell adhesion	1	25	+	0.174921	0.394847
GO:0030968	0.174921	HERPUD1	unfolded protein response	1	25	+	0.174921	0.394847
GO:0045576	0.174921	LAT	mast cell activation	1	25	+	0.174921	0.394847
GO:0006954	0.175146	AKT1, FPR1, PTAFR, PTGS2, SERPING1, STAT3	inflammatory response	6	491	+	0.175146	0.394847
GO:0016055	0.176698	BARX1, FZD7, MACF1	Wnt receptor signaling pathway	3	189	+	0.176698	0.397011
GO:0009888	0.177136	AKT1, BARX1, KLK5, MACF1, NKX2-1, NRD1, PTGS2	tissue development	7	600	+	0.177136	0.397011
GO:0050863	0.178336	IER3, LAT	regulation of T cell activation	2	100	+	0.178336	0.398124
GO:0000279	0.180058	KPNA2	M phase	1	405	-	0.180058	0.398124
GO:0000018	0.181247	KPNA2	regulation of DNA recombination	1	26	+	0.181247	0.398124
GO:0006687	0.181247	ST3GAL5	glycosphingolipid metabolic process	1	26	+	0.181247	0.398124
GO:0030032	0.181247	ARFIP2	lamellipodium biogenesis	1	26	+	0.181247	0.398124
GO:0042176	0.181247	EGLN2	regulation of protein catabolic process	1	26	+	0.181247	0.398124
GO:0051693	0.181247	TRIOBP	actin filament capping	1	26	+	0.181247	0.398124
GO:0006813	0.183294	KCNE4	potassium ion transport	1	402	-	0.183294	0.399248
GO:0007010	0.183411	ARFIP2, DIAPH1, KIF1B, KPNA2, KRT6C, PARVA, STX5, TBCE, TRIOBP	cytoskeleton organization and biogenesis	9	827	+	0.183411	0.399248
GO:0007017	0.183661	KIF1B, KPNA2, STX5, TBCE, TRIOBP	microtubule-based process	5	393	+	0.183661	0.399248
GO:0006766	0.18383	KIF1B, TPK1	vitamin metabolic process	2	102	+	0.18383	0.399248
GO:0007275	0.185342	AKT1, ARSA, ATRX, BARX1, BAX, CHODL, CHRNA1, CLPTM1, COL8A1, CRYBA2, DGCR14, ENG, FNBP1, FZD7, GMFB, GSTM3, KIF1B, KLK5, MACF1, MPZ, NKX2-1, NRD1, NRP2, PTGS2, PTTG1IP, SEMA4B, SMAD9, SPDEF, STAT3, TBCE	multicellular organismal development	30	3327	+	0.185342	0.401401
GO:0009142	0.186586	ATP5J2, ATP6V0D1	nucleoside triphosphate biosynthetic process	2	103	+	0.186586	0.402735
GO:0030835	0.187525	TRIOBP	negative regulation of actin filament depolymeriza	1	27	+	0.187525	0.402735
GO:0042100	0.187525	BAX	B cell proliferation	1	27	+	0.187525	0.402735
GO:0009725	0.188172	AKT1, ARSA, GSTM3	response to hormone stimulus	3	195	+	0.188172	0.403002
GO:0009309	0.189349	HSD17B14, MAT2B	amine biosynthetic process	2	104	+	0.189349	0.404399
GO:0046907	0.191981	AKT1, CLTA, DIRAS3, KIF1B, KPNA2, MACF1, NAGPA, NRBP1, PTTG1IP, RAB7A, STX5, UCP2	intracellular transport	12	1179	+	0.191981	0.408888
GO:0016338	0.193755	CLDN10	calcium-independent cell-cell adhesion	1	28	+	0.193755	0.409274
GO:0030148	0.193755	ST3GAL5	sphingolipid biosynthetic process	1	28	+	0.193755	0.409274
GO:0030178	0.193755	BARX1	negative regulation of Wnt receptor signaling path	1	28	+	0.193755	0.409274
GO:0002237	0.199937	NKX2-1	response to molecule of bacterial origin	1	29	+	0.199937	0.416573
GO:0006383	0.199937	POLR2K	transcription from RNA polymerase III promoter	1	29	+	0.199937	0.416573
GO:0008088	0.199937	KIF1B	axon cargo transport	1	29	+	0.199937	0.416573
GO:0017015	0.199937	ENG	regulation of transforming growth factor beta rece	1	29	+	0.199937	0.416573
GO:0006986	0.200452	EDEM1, HERPUD1	response to unfolded protein	2	108	+	0.200452	0.416573
GO:0048589	0.200452	AKT1, PTGS2	developmental growth	2	108	+	0.200452	0.416573
GO:0030900	0.20324	ATRX, NKX2-1	forebrain development	2	109	+	0.20324	0.421231
GO:0006396	0.204078	DGCR14, PPIL1	RNA processing	2	549	-	0.204078	0.421438
GO:0000096	0.206073	MAT2B	sulfur amino acid metabolic process	1	30	+	0.206073	0.421438
GO:0006958	0.206073	SERPING1	complement activation, classical pathway	1	30	+	0.206073	0.421438
GO:0008584	0.206073	BAX	male gonad development	1	30	+	0.206073	0.421438
GO:0040018	0.206073	AKT1	positive regulation of body size	1	30	+	0.206073	0.421438
GO:0009893	0.209419	EGLN2, IRF1, NKX2-1	positive regulation of metabolic process	3	702	-	0.209419	0.424875
GO:0016337	0.210286	CD84, CLDN10, DAG1, MPZ, VCAM1	cell-cell adhesion	5	413	+	0.210286	0.424875
GO:0006268	0.212162	DIAPH1	DNA unwinding during replication	1	31	+	0.212162	0.424875
GO:0006308	0.212162	BAX	DNA catabolic process	1	31	+	0.212162	0.424875
GO:0006914	0.212162	ARSA	autophagy	1	31	+	0.212162	0.424875
GO:0009620	0.212162	COTL1	response to fungus	1	31	+	0.212162	0.424875
GO:0014032	0.212162	NRP2	neural crest cell development	1	31	+	0.212162	0.424875
GO:0030042	0.212162	TRIOBP	actin filament depolymerization	1	31	+	0.212162	0.424875
GO:0007154	0.218166	AKT1, ARFIP2, BARX1, BAX, CDC42EP1, CDC42EP3, CHAF1B, CHRNA1, COL8A1, DIAPH1, DIRAS3, DTX2, EGLN2, ENG, F2RL1, FNBP1, FPR1, FZD7, GMFB, HERPUD1, IFI6, KIF1B, KPNA2, LAT, LEPREL2, MACF1, MPZ, NR1I2, NRBP1, PTAFR, PTPN2, PTPN4, RAB7A, RRAGA, SMAD9, STAT3, STX5, TRIM55	cell communication	38	5578	-	0.218166	0.432483
GO:0002455	0.218205	SERPING1	humoral immune response mediated by circulating im	1	32	+	0.218205	0.432483
GO:0006094	0.218205	ATF3	gluconeogenesis	1	32	+	0.218205	0.432483
GO:0007033	0.218205	NAGPA	vacuole organization and biogenesis	1	32	+	0.218205	0.432483
GO:0051260	0.220055	BAX, NKX2-1	protein homooligomerization	2	115	+	0.220055	0.435032
GO:0006952	0.222702	AKT1, CD84, COTL1, FPR1, HSF1, LAT, PTAFR, PTGS2, SERPING1, STAT3	defense response	10	985	+	0.222702	0.435192
GO:0048545	0.222869	ARSA, GSTM3	response to steroid hormone stimulus	2	116	+	0.222869	0.435192
GO:0048741	0.222869	CHRNA1, NRD1	skeletal muscle fiber development	2	116	+	0.222869	0.435192
GO:0048747	0.222869	CHRNA1, NRD1	muscle fiber development	2	116	+	0.222869	0.435192
GO:0008544	0.223647	AKT1, KLK5, PTGS2	epidermis development	3	213	+	0.223647	0.435192
GO:0006100	0.224201	OXCT1	tricarboxylic acid cycle intermediate metabolic pr	1	33	+	0.224201	0.435192
GO:0030162	0.224201	SERPING1	regulation of proteolysis	1	33	+	0.224201	0.435192
GO:0019953	0.224737	AKT1, ARSA, BAX, DGCR14, HSF1, STAT3	sexual reproduction	6	533	+	0.224737	0.435192
GO:0009611	0.225216	AKT1, BAX, F2RL1, FPR1, PTAFR, PTGS2, SERPING1, STAT3	response to wounding	8	758	+	0.225216	0.435192
GO:0009607	0.228235	COTL1, EDEM1, HERPUD1, NKX2-1, OAS1	response to biotic stimulus	5	426	+	0.228235	0.438935
GO:0030154	0.228292	AKT1, ATF3, AVEN, BARX1, BAX, CHRNA1, CLPTM1, CRB3, DGCR14, FNBP1, GSTM3, HERPUD1, IER3, IFI6, KRT6C, NDUFS3, NKX2-1, NRD1, NRP2, PTGS2, RRAGA, SEMA4B, STAT3, TBCE	cell differentiation	24	2673	+	0.228292	0.438935
GO:0030030	0.229634	AKT1, ARFIP2, CDC42EP1, NRP2, TBCE	cell projection organization and biogenesis	5	427	+	0.229634	0.439226
GO:0000060	0.230152	AKT1	protein import into nucleus, translocation	1	34	+	0.230152	0.439226
GO:0006769	0.230152	KIF1B	nicotinamide metabolic process	1	34	+	0.230152	0.439226
GO:0040008	0.231876	AKT1, EGLN2, NDUFS3, STAT3	regulation of growth	4	321	+	0.231876	0.441423
GO:0001558	0.233734	AKT1, EGLN2, NDUFS3	regulation of cell growth	3	218	+	0.233734	0.442774
GO:0006511	0.233734	EDEM1, PSMA4, SKP1	ubiquitin-dependent protein catabolic process	3	218	+	0.233734	0.442774
GO:0001890	0.236058	AKT1	placenta development	1	35	+	0.236058	0.442824
GO:0006306	0.236058	ATRX	DNA methylation	1	35	+	0.236058	0.442824
GO:0006984	0.236058	HERPUD1	ER-nuclear signaling pathway	1	35	+	0.236058	0.442824
GO:0046456	0.236058	PTGS2	icosanoid biosynthetic process	1	35	+	0.236058	0.442824
GO:0001501	0.236978	NRD1	skeletal development	1	358	-	0.236978	0.443471
GO:0000074	0.238342	PTGS2	regulation of progression through cell cycle	1	357	-	0.238342	0.444944
GO:0019941	0.241862	EDEM1, PSMA4, SKP1	modification-dependent protein catabolic process	3	222	+	0.241862	0.447287
GO:0005978	0.241918	AKT1	glycogen biosynthetic process	1	36	+	0.241918	0.447287
GO:0006664	0.241918	ST3GAL5	glycolipid metabolic process	1	36	+	0.241918	0.447287
GO:0009166	0.241918	NT5C	nucleotide catabolic process	1	36	+	0.241918	0.447287
GO:0016310	0.243323	AKT1, ATP6V0D1, DGCR14, GMFB, MASTL, NDUFA6, NDUFS3, NRBP1, PDGFRL, UQCRC1, VCAM1	phosphorylation	11	1125	+	0.243323	0.448809
GO:0006310	0.245475	ATRX, KPNA2	DNA recombination	2	124	+	0.245475	0.450412
GO:0051249	0.245475	IER3, LAT	regulation of lymphocyte activation	2	124	+	0.245475	0.450412
GO:0050878	0.245945	F2RL1, PTAFR, SERPING1	regulation of body fluids	3	224	+	0.245945	0.450412
GO:0009790	0.246971	KIF1B, MACF1	embryonic development	2	510	-	0.246971	0.45046
GO:0001707	0.247734	MACF1	mesoderm formation	1	37	+	0.247734	0.45046
GO:0007193	0.247734	KIF1B	G-protein signaling, adenylate cyclase inhibiting	1	37	+	0.247734	0.45046
GO:0007584	0.248308	ARSA, KPNA2	response to nutrient	2	125	+	0.248308	0.45046
GO:0006879	0.253506	MON1A	iron ion homeostasis	1	38	+	0.253506	0.456745
GO:0043524	0.253506	BAX	negative regulation of neuron apoptosis	1	38	+	0.253506	0.456745
GO:0007155	0.253985	CD151, CD84, CLDN10, COL8A1, DAG1, ENG, MPZ, NRD1, NRP2, PARVA, VCAM1	cell adhesion	11	1137	+	0.253985	0.456745
GO:0051603	0.254142	EDEM1, PSMA4, SKP1	proteolysis involved in cellular protein catabolic	3	228	+	0.254142	0.456745
GO:0007167	0.256681	AKT1, ENG, LAT, PTPN2, SMAD9	enzyme linked receptor protein signaling pathway	5	446	+	0.256681	0.457182
GO:0006936	0.258255	CHRNA1, DAG1, PGAM2	muscle contraction	3	230	+	0.258255	0.457182
GO:0006270	0.259234	VPS4A	DNA replication initiation	1	39	+	0.259234	0.457182
GO:0006304	0.259234	ATRX	DNA modification	1	39	+	0.259234	0.457182
GO:0006471	0.259234	SIRT5	protein amino acid ADP-ribosylation	1	39	+	0.259234	0.457182
GO:0006953	0.259234	STAT3	acute-phase response	1	39	+	0.259234	0.457182
GO:0009636	0.259234	BAX	response to toxin	1	39	+	0.259234	0.457182
GO:0006464	0.259765	AKT1, DGCR14, GMFB, HERPUD1, MASTL, METAP2, NAGPA, NDUFS3, NRBP1, PDGFRL, PTPN2, PTPN4, RNF25, SIRT5, SKP1, ST3GAL5, TBCE, TRIOBP, UBTD1, VCAM1	protein modification	20	2233	+	0.259765	0.457182
GO:0007398	0.260315	AKT1, KLK5, PTGS2	ectoderm development	3	231	+	0.260315	0.457182
GO:0044257	0.260315	EDEM1, PSMA4, SKP1	cellular protein catabolic process	3	231	+	0.260315	0.457182
GO:0051726	0.263929	BAX, DIRAS3, HRASLS3, IRF1, MACF1	regulation of cell cycle	5	451	+	0.263929	0.460558
GO:0019319	0.264918	ATF3	hexose biosynthetic process	1	40	+	0.264918	0.460558
GO:0042593	0.264918	STAT3	glucose homeostasis	1	40	+	0.264918	0.460558
GO:0045471	0.264918	ARSA	response to ethanol	1	40	+	0.264918	0.460558
GO:0007166	0.265224	AKT1, BARX1, COL8A1, DIAPH1, DTX2, ENG, F2RL1, FPR1, FZD7, KIF1B, LAT, LEPREL2, MACF1, PTAFR, PTPN2, RRAGA, SMAD9, STAT3	cell surface receptor linked signal transduction	18	2770	-	0.265224	0.460558
GO:0045941	0.267789	IRF1, NKX2-1	positive regulation of transcription	2	493	-	0.267789	0.463967
GO:0016458	0.270559	SIRT5	gene silencing	1	41	+	0.270559	0.466873
GO:0007548	0.271004	BAX, NKX2-1	sex differentiation	2	133	+	0.271004	0.466873
GO:0006950	0.271283	AKT1, ATRX, BAX, CHAF1B, EDEM1, EGLN2, F2RL1, FPR1, HERPUD1, HSF1, IFI6, NDUFA6, PTAFR, PTGS2, SERPING1, STAT3, UCP2	response to stress	17	1882	+	0.271283	0.466873
GO:0006730	0.273842	ATRX, MAT2B	one-carbon compound metabolic process	2	134	+	0.273842	0.46898
GO:0007188	0.273842	FPR1, KIF1B	G-protein signaling, coupled to cAMP nucleotide se	2	134	+	0.273842	0.46898
GO:0044255	0.275463	ELA3A, HSD17B14, HSD3B7, MAT2B, NDUFS3, NR1I2, PTGS2, ST3GAL5	cellular lipid metabolic process	8	805	+	0.275463	0.46898
GO:0006090	0.276157	ATF3	pyruvate metabolic process	1	42	+	0.276157	0.46898
GO:0006672	0.276157	ST3GAL5	ceramide metabolic process	1	42	+	0.276157	0.46898
GO:0006809	0.276157	AKT1	nitric oxide biosynthetic process	1	42	+	0.276157	0.46898
GO:0007178	0.279516	ENG, SMAD9	transmembrane receptor protein serine/threonine ki	2	136	+	0.279516	0.473641
GO:0001709	0.281712	ATF3	cell fate determination	1	43	+	0.281712	0.474933
GO:0043161	0.281712	EDEM1	proteasomal ubiquitin-dependent protein catabolic	1	43	+	0.281712	0.474933
GO:0030036	0.282126	ARFIP2, DIAPH1, PARVA, TRIOBP	actin cytoskeleton organization and biogenesis	4	351	+	0.282126	0.474933
GO:0043086	0.285187	HERPUD1, IFI6	negative regulation of enzyme activity	2	138	+	0.285187	0.477264
GO:0009887	0.28713	AKT1, BAX, COL8A1, ENG, NKX2-1, NRP2, STAT3	organ morphogenesis	7	698	+	0.28713	0.477264
GO:0000302	0.287225	UCP2	response to reactive oxygen species	1	44	+	0.287225	0.477264
GO:0006826	0.287225	SLC11A2	iron ion transport	1	44	+	0.287225	0.477264
GO:0009953	0.287225	NKX2-1	dorsal/ventral pattern formation	1	44	+	0.287225	0.477264
GO:0048332	0.287225	MACF1	mesoderm morphogenesis	1	44	+	0.287225	0.477264
GO:0030216	0.292696	PTGS2	keratinocyte differentiation	1	45	+	0.292696	0.484267
GO:0048585	0.292696	SERPING1	negative regulation of response to stimulus	1	45	+	0.292696	0.484267
GO:0006265	0.298125	DIAPH1	DNA topological change	1	46	+	0.298125	0.491142
GO:0009408	0.298125	AKT1	response to heat	1	46	+	0.298125	0.491142
GO:0051246	0.302314	AKT1, EGLN2, IRF1, SERPING1, TRIOBP	regulation of protein metabolic process	5	477	+	0.302314	0.49301
GO:0030001	0.303329	CLDN10, KCNE4, NKG7, SLC11A2	metal ion transport	4	760	-	0.303329	0.49301
GO:0006612	0.303513	MACF1	protein targeting to membrane	1	47	+	0.303513	0.49301
GO:0006690	0.303513	PTGS2	icosanoid metabolic process	1	47	+	0.303513	0.49301
GO:0048762	0.303513	NRP2	mesenchymal cell differentiation	1	47	+	0.303513	0.49301
GO:0050727	0.303513	PTGS2	regulation of inflammatory response	1	47	+	0.303513	0.49301
GO:0051276	0.303735	CHAF1B, SIRT5, ZCCHC17	chromosome organization and biogenesis	3	614	-	0.303735	0.49301
GO:0000003	0.304543	AKT1, ARSA, BAX, DGCR14, HSF1, NKX2-1, RRAGA, STAT3	reproduction	8	831	+	0.304543	0.493283
GO:0030182	0.307807	NRP2, TBCE	neuron differentiation	2	463	-	0.307807	0.496106
GO:0015674	0.308168	CLDN10, NKG7, SLC11A2	di-, tri-valent inorganic cation transport	3	254	+	0.308168	0.496106
GO:0030902	0.30886	SMAD9	hindbrain development	1	48	+	0.30886	0.496106
GO:0046148	0.30886	PAICS	pigment biosynthetic process	1	48	+	0.30886	0.496106
GO:0006512	0.312376	AKT1, RNF25, SKP1	ubiquitin cycle	3	607	-	0.312376	0.500711
GO:0019933	0.31346	FPR1, KIF1B	cAMP-mediated signaling	2	148	+	0.31346	0.501406
GO:0030029	0.31653	ARFIP2, DIAPH1, PARVA, TRIOBP	actin filament-based process	4	371	+	0.31653	0.503644
GO:0006461	0.317322	BAX, CHAF1B, CLTA, DAG1, NKX2-1	protein complex assembly	5	487	+	0.317322	0.503644
GO:0007601	0.319023	CD151	visual perception	1	305	-	0.319023	0.503644
GO:0050953	0.319023	CD151	sensory perception of light stimulus	1	305	-	0.319023	0.503644
GO:0016567	0.31909	AKT1, SKP1	protein ubiquitination	2	150	+	0.31909	0.503644
GO:0007165	0.319199	AKT1, ARFIP2, BARX1, BAX, CDC42EP1, CDC42EP3, CHAF1B, CHRNA1, COL8A1, DIAPH1, DIRAS3, DTX2, EGLN2, ENG, F2RL1, FNBP1, FPR1, FZD7, GMFB, HERPUD1, IFI6, KIF1B, LAT, LEPREL2, MACF1, NR1I2, NRBP1, PTAFR, PTPN2, PTPN4, RAB7A, RRAGA, SMAD9, STAT3, STX5, TRIM55	signal transduction	36	5096	-	0.319199	0.503644
GO:0046661	0.319432	BAX	male sex differentiation	1	50	+	0.319432	0.503644
GO:0040007	0.320336	AKT1, EGLN2, NDUFS3, PTGS2, STAT3	growth	5	489	+	0.320336	0.504039
GO:0018193	0.321901	AKT1, METAP2	peptidyl-amino acid modification	2	151	+	0.321901	0.50547
GO:0008064	0.324657	TRIOBP	regulation of actin polymerization and/or depolyme	1	51	+	0.324657	0.507544
GO:0008629	0.324657	BAX	induction of apoptosis by intracellular signals	1	51	+	0.324657	0.507544
GO:0007626	0.325197	FPR1, NRP2, PTAFR, STX5	locomotory behavior	4	376	+	0.325197	0.507544
GO:0006820	0.326063	COL8A1	anion transport	1	301	-	0.326063	0.507868
GO:0006629	0.327486	ELA3A, HSD17B14, HSD3B7, MAT2B, NDUFS3, NR1I2, PTGS2, ST3GAL5, ZNF202	lipid metabolic process	9	972	+	0.327486	0.509056
GO:0042129	0.329843	IER3	regulation of T cell proliferation	1	52	+	0.329843	0.510661
GO:0042552	0.329843	MPZ	myelination	1	52	+	0.329843	0.510661
GO:0046649	0.333312	BAX, IER3, LAT	lymphocyte activation	3	266	+	0.333312	0.512137
GO:0051716	0.334989	KPNA2	cellular response to stimulus	1	53	+	0.334989	0.512137
GO:0042060	0.337503	F2RL1, PTAFR, SERPING1	wound healing	3	268	+	0.337503	0.512137
GO:0016070	0.338124	ATF3, ATRX, BARX1, BTF3, CHAF1B, CNNM3, DGCR14, HSF1, IRF1, KPNA2, MACF1, MPV17, NKX2-1, NR1I2, POLR2K, PPIL1, RAB7A, SCAND1, SEMA4B, SIRT5, SMAD9, SPDEF, STAT3, TOX4, ZNF202, ZNF263	RNA metabolic process	26	3729	-	0.338124	0.512137
GO:0006519	0.338361	HSD17B14, MAT2B	amino acid and derivative metabolic process	2	442	-	0.338361	0.512137
GO:0031667	0.338704	ARSA, KPNA2	response to nutrient levels	2	157	+	0.338704	0.512137
GO:0019932	0.339098	FPR1, KIF1B, LAT, PTAFR	second-messenger-mediated signaling	4	384	+	0.339098	0.512137
GO:0048646	0.339599	ENG, MACF1, NRP2	anatomical structure formation	3	269	+	0.339599	0.512137
GO:0006997	0.340096	BAX	nuclear organization and biogenesis	1	54	+	0.340096	0.512137
GO:0015758	0.340096	AKT1	glucose transport	1	54	+	0.340096	0.512137
GO:0030832	0.340096	TRIOBP	regulation of actin filament length	1	54	+	0.340096	0.512137
GO:0042446	0.340096	HSD3B7	hormone biosynthetic process	1	54	+	0.340096	0.512137
GO:0045927	0.340096	AKT1	positive regulation of growth	1	54	+	0.340096	0.512137
GO:0051494	0.340096	TRIOBP	negative regulation of cytoskeleton organization a	1	54	+	0.340096	0.512137
GO:0000079	0.345164	DIRAS3	regulation of cyclin-dependent protein kinase acti	1	55	+	0.345164	0.517746
GO:0008366	0.345164	MPZ	axon ensheathment	1	55	+	0.345164	0.517746
GO:0016485	0.34706	AKT1, METAP2	protein processing	2	160	+	0.34706	0.519579
GO:0006508	0.34917	EDEM1, ELA3A, KLK5, METAP2, NRD1, PSMA4, SERPING1, SKP1, UQCRC1	proteolysis	9	992	+	0.34917	0.521725
GO:0050793	0.352202	AKT1, ARFIP2, AVEN, BAX, CDC42EP1, CDC42EP3, HERPUD1, IER3, IFI6, NDUFS3, RRAGA	regulation of developmental process	11	1241	+	0.352202	0.524903
GO:0016049	0.354252	AKT1, EGLN2, NDUFS3	cell growth	3	276	+	0.354252	0.524903
GO:0030003	0.354252	F2RL1, HERPUD1, MON1A	cation homeostasis	3	276	+	0.354252	0.524903
GO:0007369	0.355185	MACF1	gastrulation	1	57	+	0.355185	0.524903
GO:0008624	0.355185	BAX	induction of apoptosis by extracellular signals	1	57	+	0.355185	0.524903
GO:0032446	0.355382	AKT1, SKP1	protein modification by small protein conjugation	2	163	+	0.355382	0.524903
GO:0009409	0.357377	NDUFA6	response to cold	1	284	-	0.357377	0.526841
GO:0019226	0.358106	CHRNA1, KIF1B, MPZ	transmission of nerve impulse	3	572	-	0.358106	0.526908
GO:0009060	0.360138	UQCRC1	aerobic respiration	1	58	+	0.360138	0.528444
GO:0007169	0.360521	AKT1, LAT, PTPN2	transmembrane receptor protein tyrosine kinase sig	3	279	+	0.360521	0.528444
GO:0001816	0.363666	IRF1, PTAFR	cytokine production	2	166	+	0.363666	0.532043
GO:0007270	0.365053	KIF1B	nerve-nerve synaptic transmission	1	59	+	0.365053	0.532053
GO:0016197	0.365053	STX5	endosome transport	1	59	+	0.365053	0.532053
GO:0007420	0.366783	ATRX, NKX2-1, SMAD9	brain development	3	282	+	0.366783	0.533064
GO:0022008	0.36775	NKX2-1, NRP2, TBCE	neurogenesis	3	565	-	0.36775	0.533064
GO:0051128	0.368697	ARFIP2, CDC42EP1, CDC42EP3, TRIOBP	regulation of cell organization and biogenesis	4	401	+	0.368697	0.533064
GO:0007187	0.369168	FPR1, KIF1B	G-protein signaling, coupled to cyclic nucleotide	2	168	+	0.369168	0.533064
GO:0030518	0.369931	EGLN2	steroid hormone receptor signaling pathway	1	60	+	0.369931	0.533064
GO:0046903	0.371545	F2RL1, LAT, MACF1, MON1A, NRBP1, SLC11A2	secretion	6	644	+	0.371545	0.533064
GO:0007519	0.371911	CHRNA1, NRD1	striated muscle development	2	169	+	0.371911	0.533064
GO:0009991	0.371911	ARSA, KPNA2	response to extracellular stimulus	2	169	+	0.371911	0.533064
GO:0007264	0.374292	ARFIP2, CDC42EP1, DIRAS3, LAT, RAB7A, RRAGA	small GTPase mediated signal transduction	6	646	+	0.374292	0.533064
GO:0009108	0.374771	TPK1	coenzyme biosynthetic process	1	61	+	0.374771	0.533064
GO:0008361	0.375116	AKT1, EGLN2, NDUFS3	regulation of cell size	3	286	+	0.375116	0.533064
GO:0009308	0.376144	GUSB, HSD17B14, MAT2B	amine metabolic process	3	559	-	0.376144	0.533064
GO:0042127	0.376385	ATF3, BAX, HSF1, IER3, IRF1, KRT6C, PTGS2	regulation of cell proliferation	7	770	+	0.376385	0.533064
GO:0006323	0.377196	CHAF1B, SIRT5, ZCCHC17	DNA packaging	3	287	+	0.377196	0.533064
GO:0006357	0.378317	IRF1, NKX2-1, STAT3, ZNF202	regulation of transcription from RNA polymerase II	4	697	-	0.378317	0.533064
GO:0001568	0.379275	AKT1, ENG, NRP2	blood vessel development	3	288	+	0.379275	0.533064
GO:0006805	0.379575	NR1I2	xenobiotic metabolic process	1	62	+	0.379575	0.533064
GO:0006941	0.379575	PGAM2	striated muscle contraction	1	62	+	0.379575	0.533064
GO:0009612	0.379575	MPZ	response to mechanical stimulus	1	62	+	0.379575	0.533064
GO:0019221	0.379575	STAT3	cytokine and chemokine mediated signaling pathway	1	62	+	0.379575	0.533064
GO:0042309	0.382872	NDUFA6	homoiothermy	1	271	-	0.382872	0.535138
GO:0007259	0.384342	STAT3	JAK-STAT cascade	1	63	+	0.384342	0.535138
GO:0007623	0.384342	KIF1B	circadian rhythm	1	63	+	0.384342	0.535138
GO:0050673	0.384342	COL8A1	epithelial cell proliferation	1	63	+	0.384342	0.535138
GO:0050826	0.384889	NDUFA6	response to freezing	1	270	-	0.384889	0.535138
GO:0042981	0.385216	AKT1, AVEN, BAX, HERPUD1, IER3, IFI6, NDUFS3	regulation of apoptosis	7	777	+	0.385216	0.535138
GO:0009892	0.389408	NR1I2, SERPING1, SIRT5, STAT3, TRIOBP, ZNF202	negative regulation of metabolic process	6	657	+	0.389408	0.539988
GO:0009410	0.393767	NR1I2	response to xenobiotic stimulus	1	65	+	0.393767	0.543298
GO:0006457	0.393785	DNAJC11, PPIL1, TBCE	protein folding	3	295	+	0.393785	0.543298
GO:0045893	0.393946	IRF1, NKX2-1	positive regulation of transcription, DNA-dependen	2	407	-	0.393946	0.543298
GO:0007389	0.395096	NKX2-1	pattern specification process	1	265	-	0.395096	0.543298
GO:0043067	0.395318	AKT1, AVEN, BAX, HERPUD1, IER3, IFI6, NDUFS3	regulation of programmed cell death	7	785	+	0.395318	0.543298
GO:0051259	0.396384	BAX, NKX2-1	protein oligomerization	2	178	+	0.396384	0.543693
GO:0006919	0.398426	BAX	caspase activation	1	66	+	0.398426	0.543693
GO:0007219	0.398426	DTX2	Notch signaling pathway	1	66	+	0.398426	0.543693
GO:0050670	0.398426	IER3	regulation of lymphocyte proliferation	1	66	+	0.398426	0.543693
GO:0048513	0.399179	AKT1, ATRX, BARX1, BAX, CHODL, CHRNA1, COL8A1, CRYBA2, ENG, KLK5, MACF1, NKX2-1, NRD1, NRP2, PTGS2, SMAD9, STAT3	organ development	17	2047	+	0.399179	0.543758
GO:0006333	0.399979	CHAF1B, SIRT5, ZCCHC17	chromatin assembly or disassembly	3	298	+	0.399979	0.543887
GO:0008037	0.407637	ARSA	cell recognition	1	68	+	0.407637	0.549455
GO:0010038	0.407637	SLC11A2	response to metal ion	1	68	+	0.407637	0.549455
GO:0019722	0.407637	LAT	calcium-mediated signaling	1	68	+	0.407637	0.549455
GO:0030111	0.407637	BARX1	regulation of Wnt receptor signaling pathway	1	68	+	0.407637	0.549455
GO:0032956	0.407637	TRIOBP	regulation of actin cytoskeleton organization and	1	68	+	0.407637	0.549455
GO:0006974	0.408617	ATRX, BAX, CHAF1B, IFI6	response to DNA damage stimulus	4	424	+	0.408617	0.549814
GO:0051707	0.410264	COTL1, NKX2-1, OAS1	response to other organism	3	303	+	0.410264	0.551069
GO:0030203	0.41219	GUSB	glycosaminoglycan metabolic process	1	69	+	0.41219	0.551976
GO:0048699	0.412371	NKX2-1, NRP2, TBCE	generation of neurons	3	534	-	0.412371	0.551976
GO:0002443	0.415117	LAT, SERPING1	leukocyte mediated immunity	2	185	+	0.415117	0.552032
GO:0019935	0.415117	FPR1, KIF1B	cyclic-nucleotide-mediated signaling	2	185	+	0.415117	0.552032
GO:0035295	0.416114	NKX2-1	tube development	1	255	-	0.416114	0.552032
GO:0016032	0.416709	RRAGA	viral reproduction	1	70	+	0.416709	0.552032
GO:0030522	0.416709	EGLN2	intracellular receptor-mediated signaling pathway	1	70	+	0.416709	0.552032
GO:0046545	0.416709	NKX2-1	development of primary female sexual characteristi	1	70	+	0.416709	0.552032
GO:0016192	0.418051	CLTA, FNBP1, LAT, NRBP1, RAB7A, STX5, VPS4A	vesicle-mediated transport	7	803	+	0.418051	0.552174
GO:0006810	0.418749	ABCD3, AKT1, ATP5J2, ATP6V0D1, BAX, CHRNA1, CLDN10, CLTA, CNNM3, COL8A1, DIRAS3, ENG, FNBP1, KCNE4, KIF1B, KPNA2, LAT, MACF1, MON1A, NAGPA, NKG7, NRBP1, PPIL1, PTTG1IP, RAB7A, RRAGA, SLC11A2, STX5, UCP2, UQCRC1, VPS4A	transport	31	3867	+	0.418749	0.552174
GO:0007417	0.418965	ARSA, ATRX, NKX2-1, SMAD9	central nervous system development	4	430	+	0.418965	0.552174
GO:0007517	0.420496	CHODL, CHRNA1, NRD1	muscle development	3	308	+	0.420496	0.552475
GO:0043280	0.421192	BAX	positive regulation of caspase activity	1	71	+	0.421192	0.552475
GO:0019752	0.422365	ATF3, HSD17B14, HSD3B7, KIF1B, MAT2B, PTGS2	carboxylic acid metabolic process	6	681	+	0.422365	0.552475
GO:0006118	0.423735	COX6A1, NDUFA6, NDUFS3, PTGS2, SLC11A2, UQCRC1	electron transport	6	682	+	0.423735	0.552475
GO:0045321	0.424573	BAX, IER3, LAT	leukocyte activation	3	310	+	0.424573	0.552475
GO:0016568	0.424747	SIRT5	chromatin modification	1	251	-	0.424747	0.552475
GO:0001508	0.425642	MPZ	regulation of action potential	1	72	+	0.425642	0.552475
GO:0006956	0.425642	SERPING1	complement activation	1	72	+	0.425642	0.552475
GO:0045727	0.425642	IRF1	positive regulation of protein biosynthetic proces	1	72	+	0.425642	0.552475
GO:0006955	0.427986	IFI6, IRF1, LAT, OAS1, PTAFR, SERPING1	immune response	6	929	-	0.427986	0.554584
GO:0015698	0.429111	COL8A1	inorganic anion transport	1	249	-	0.429111	0.555108
GO:0006338	0.430058	SIRT5	chromatin remodeling	1	73	+	0.430058	0.555402
GO:0043068	0.431794	BAX, NDUFS3	positive regulation of programmed cell death	2	385	-	0.431794	0.556711
GO:0002526	0.433561	SERPING1, STAT3	acute inflammatory response	2	192	+	0.433561	0.557325
GO:0007338	0.434439	ARSA	fertilization (sensu Metazoa)	1	74	+	0.434439	0.557325
GO:0030384	0.434439	NDUFS3	phosphoinositide metabolic process	1	74	+	0.434439	0.557325
GO:0006366	0.43611	BTF3, IRF1, NKX2-1, POLR2K, STAT3, ZNF202	transcription from RNA polymerase II promoter	6	922	-	0.43611	0.55854
GO:0043065	0.437122	BAX, NDUFS3	positive regulation of apoptosis	2	382	-	0.437122	0.558907
GO:0015986	0.438788	ATP6V0D1	ATP synthesis coupled proton transport	1	75	+	0.438788	0.559183
GO:0043523	0.438788	BAX	regulation of neuron apoptosis	1	75	+	0.438788	0.559183
GO:0050896	0.442395	ABCD3, AKT1, ARSA, ATRX, BAX, CD84, CHAF1B, COTL1, EDEM1, EGLN2, F2RL1, FPR1, GSTM3, HERPUD1, HSF1, IFI6, IRF1, KIF1B, KPNA2, LAT, MPZ, NDUFA6, NKX2-1, NR1I2, NRP2, OAS1, PTAFR, PTGS2, SERPING1, SLC11A2, STAT3, STX5, UCP2	response to stimulus	33	4163	+	0.442395	0.561895
GO:0030308	0.443103	NDUFS3	negative regulation of cell growth	1	76	+	0.443103	0.561895
GO:0043010	0.443103	COL8A1	camera-type eye development	1	76	+	0.443103	0.561895
GO:0006874	0.446545	F2RL1, HERPUD1	calcium ion homeostasis	2	197	+	0.446545	0.563619
GO:0050794	0.447369	AKT1, ARFIP2, ATF3, ATRX, AVEN, BARX1, BAX, BTF3, CDC42EP1, CDC42EP3, CHAF1B, CNNM3, DIRAS3, EGLN2, ENG, HERPUD1, HRASLS3, HSF1, IER3, IFI6, IRF1, KPNA2, KRT6C, LAT, MACF1, MPZ, NDUFS3, NKX2-1, NR1I2, POLR2K, PTGS2, RAB7A, RRAGA, SCAND1, SEMA4B, SERPING1, SIRT5, SMAD9, SPDEF, STAT3, TOX4, TRIOBP, VPS4A, ZNF202, ZNF263	regulation of cellular process	45	5726	+	0.447369	0.563619
GO:0006096	0.447386	PGAM2	glycolysis	1	77	+	0.447386	0.563619
GO:0006839	0.447386	UCP2	mitochondrial transport	1	77	+	0.447386	0.563619
GO:0048771	0.451412	NRD1	tissue remodeling	1	239	-	0.451412	0.566741
GO:0043085	0.45152	BAX, FPR1	positive regulation of enzyme activity	2	374	-	0.45152	0.566741
GO:0007268	0.45207	CHRNA1, KIF1B, MPZ	synaptic transmission	3	508	-	0.45207	0.566741
GO:0016481	0.454829	NR1I2, SIRT5, STAT3, ZNF202	negative regulation of transcription	4	451	+	0.454829	0.56779
GO:0000041	0.455852	SLC11A2	transition metal ion transport	1	79	+	0.455852	0.56779
GO:0001764	0.455852	NKX2-1	neuron migration	1	79	+	0.455852	0.56779
GO:0010035	0.455852	SLC11A2	response to inorganic substance	1	79	+	0.455852	0.56779
GO:0001525	0.459364	ENG, NRP2	angiogenesis	2	202	+	0.459364	0.569323
GO:0006816	0.459364	CLDN10, NKG7	calcium ion transport	2	202	+	0.459364	0.569323
GO:0000187	0.460037	FPR1	activation of MAPK activity	1	80	+	0.460037	0.569323
GO:0006665	0.460037	ST3GAL5	sphingolipid metabolic process	1	80	+	0.460037	0.569323
GO:0007242	0.461659	AKT1, ARFIP2, BAX, CDC42EP1, DIRAS3, EGLN2, FPR1, HERPUD1, IFI6, KIF1B, LAT, NRBP1, PTAFR, PTPN4, RAB7A, RRAGA, STAT3	intracellular signaling cascade	17	2124	+	0.461659	0.569891
GO:0044267	0.462836	AKT1, DGCR14, DNAJC11, EDEM1, ELA3A, FNBP1, GMFB, HERPUD1, IRF1, KLK5, MASTL, METAP2, NAGPA, NDUFS3, NRBP1, NRD1, PDGFRL, PPIL1, PSMA4, PTPN2, PTPN4, RNF25, RPL26L1, RPL36AL, SERPING1, SIRT5, SKP1, ST3GAL5, TBCE, TRIOBP, UBTD1, UQCRC1, VCAM1	cellular protein metabolic process	33	4196	+	0.462836	0.569891
GO:0006412	0.463939	AKT1, FNBP1, IRF1, RPL26L1, RPL36AL	translation	5	766	-	0.463939	0.569891
GO:0006836	0.464191	PPIL1	neurotransmitter transport	1	81	+	0.464191	0.569891
GO:0009566	0.464191	ARSA	fertilization	1	81	+	0.464191	0.569891
GO:0006325	0.466256	CHAF1B, SIRT5, ZCCHC17	establishment and/or maintenance of chromatin arch	3	499	-	0.466256	0.571516
GO:0045449	0.467683	ATF3, ATRX, BARX1, BTF3, CHAF1B, CNNM3, ENG, HSF1, IRF1, KPNA2, MACF1, NKX2-1, NR1I2, POLR2K, RAB7A, SCAND1, SEMA4B, SIRT5, SMAD9, SPDEF, STAT3, TOX4, ZNF202, ZNF263	regulation of transcription	24	3261	-	0.467683	0.572355
GO:0006631	0.472159	PTGS2	fatty acid metabolic process	1	230	-	0.472159	0.576917
GO:0015672	0.475819	ATP5J2, ATP6V0D1, KCNE4, UCP2	monovalent inorganic cation transport	4	625	-	0.475819	0.578773
GO:0007498	0.47646	MACF1	mesoderm development	1	84	+	0.47646	0.578773
GO:0042035	0.47646	IRF1	regulation of cytokine biosynthetic process	1	84	+	0.47646	0.578773
GO:0007276	0.476681	AKT1, BAX, DGCR14, HSF1	gametogenesis	4	464	+	0.476681	0.578773
GO:0019222	0.478792	AKT1, ATF3, ATRX, BARX1, BTF3, CHAF1B, CNNM3, EGLN2, ENG, HSF1, IRF1, KPNA2, MACF1, MPZ, NKX2-1, NR1I2, POLR2K, RAB7A, SCAND1, SEMA4B, SERPING1, SIRT5, SMAD9, SPDEF, STAT3, TOX4, TRIOBP, VPS4A, ZNF202, ZNF263	regulation of metabolic process	30	3832	+	0.478792	0.580385
GO:0006875	0.479514	F2RL1, HERPUD1	metal ion homeostasis	2	210	+	0.479514	0.580385
GO:0006350	0.481764	ATF3, ATRX, BARX1, BTF3, CHAF1B, CNNM3, ENG, HSF1, IRF1, KPNA2, MACF1, MPV17, NKX2-1, NR1I2, POLR2K, RAB7A, SCAND1, SEMA4B, SIRT5, SMAD9, SPDEF, STAT3, TOX4, ZNF202, ZNF263	transcription	25	3371	-	0.481764	0.582122
GO:0045892	0.482459	SIRT5, STAT3, ZNF202	negative regulation of transcription, DNA-dependen	3	339	+	0.482459	0.582122
GO:0006281	0.484409	ATRX, CHAF1B, IFI6	DNA repair	3	340	+	0.484409	0.582738
GO:0007507	0.484481	ENG, NRP2	heart development	2	212	+	0.484481	0.582738
GO:0016477	0.488313	AKT1, NKX2-1, NRD1, NRP2	cell migration	4	471	+	0.488313	0.586432
GO:0001775	0.492172	BAX, IER3, LAT	cell activation	3	344	+	0.492172	0.587011
GO:0006633	0.492388	PTGS2	fatty acid biosynthetic process	1	88	+	0.492388	0.587011
GO:0032259	0.492388	ATRX	methylation	1	88	+	0.492388	0.587011
GO:0048732	0.492388	NKX2-1	gland development	1	88	+	0.492388	0.587011
GO:0008219	0.492602	AKT1, AVEN, BAX, HERPUD1, IER3, IFI6, NDUFS3, RRAGA	cell death	8	1136	-	0.492602	0.587011
GO:0008285	0.494104	BAX, HSF1, PTGS2	negative regulation of cell proliferation	3	345	+	0.494104	0.587314
GO:0048666	0.49438	NRP2, TBCE	neuron development	2	351	-	0.49438	0.587314
GO:0043406	0.496294	FPR1	positive regulation of MAPK activity	1	89	+	0.496294	0.587777
GO:0046777	0.496294	AKT1	protein amino acid autophosphorylation	1	89	+	0.496294	0.587777
GO:0006807	0.498893	AKT1, GUSB, HSD17B14, MAT2B	nitrogen compound metabolic process	4	609	-	0.498893	0.589949
GO:0008154	0.50017	TRIOBP	actin polymerization and/or depolymerization	1	90	+	0.50017	0.590157
GO:0006811	0.5006	ATP5J2, ATP6V0D1, CHRNA1, CLDN10, CNNM3, COL8A1, KCNE4, NKG7, SLC11A2, UCP2	ion transport	10	1260	+	0.5006	0.590157
GO:0051347	0.503231	FPR1	positive regulation of transferase activity	1	217	-	0.503231	0.592353
GO:0016071	0.505896	DGCR14, PPIL1	mRNA metabolic process	2	345	-	0.505896	0.594143
GO:0051252	0.506525	ATF3, ATRX, BARX1, BTF3, CHAF1B, CNNM3, HSF1, IRF1, KPNA2, MACF1, NKX2-1, NR1I2, POLR2K, RAB7A, SCAND1, SEMA4B, SIRT5, SMAD9, SPDEF, STAT3, TOX4, ZNF202, ZNF263	regulation of RNA metabolic process	23	3074	-	0.506525	0.594143
GO:0030324	0.507834	NKX2-1	lung development	1	92	+	0.507834	0.594143
GO:0030334	0.507834	AKT1	regulation of cell migration	1	92	+	0.507834	0.594143
GO:0006835	0.511622	CHRNA1	dicarboxylic acid transport	1	93	+	0.511622	0.594166
GO:0007254	0.511622	NRBP1	JNK cascade	1	93	+	0.511622	0.594166
GO:0051402	0.511622	BAX	neuron apoptosis	1	93	+	0.511622	0.594166
GO:0009266	0.511703	AKT1, NDUFA6	response to temperature stimulus	2	342	-	0.511703	0.594166
GO:0009059	0.511707	AKT1, ATF3, FNBP1, IRF1, MAT2B, PYGL, RPL26L1, RPL36AL, ST3GAL5	macromolecule biosynthetic process	9	1140	+	0.511707	0.594166
GO:0009628	0.513521	AKT1, ARSA, MPZ, NDUFA6	response to abiotic stimulus	4	599	-	0.513521	0.595375
GO:0030323	0.515381	NKX2-1	respiratory tube development	1	94	+	0.515381	0.5959
GO:0046849	0.515519	NRD1	bone remodeling	1	212	-	0.515519	0.5959
GO:0006334	0.518418	CHAF1B, ZCCHC17	nucleosome assembly	2	226	+	0.518418	0.596475
GO:0006888	0.519111	NRBP1	ER to Golgi vesicle-mediated transport	1	95	+	0.519111	0.596475
GO:0008406	0.519111	BAX	gonad development	1	95	+	0.519111	0.596475
GO:0016540	0.519111	AKT1	protein autoprocessing	1	95	+	0.519111	0.596475
GO:0006355	0.520501	ATF3, ATRX, BARX1, BTF3, CHAF1B, CNNM3, HSF1, IRF1, KPNA2, MACF1, NKX2-1, NR1I2, POLR2K, RAB7A, SCAND1, SEMA4B, SIRT5, SMAD9, SPDEF, STAT3, TOX4, ZNF202, ZNF263	regulation of transcription, DNA-dependent	23	3054	-	0.520501	0.597182
GO:0045926	0.526487	NDUFS3	negative regulation of growth	1	97	+	0.526487	0.60254
GO:0031323	0.527249	AKT1, ATF3, ATRX, BARX1, BTF3, CHAF1B, CNNM3, ENG, HSF1, IRF1, KPNA2, MACF1, MPZ, NKX2-1, NR1I2, POLR2K, RAB7A, SCAND1, SEMA4B, SERPING1, SIRT5, SMAD9, SPDEF, STAT3, TOX4, TRIOBP, VPS4A, ZNF202, ZNF263	regulation of cellular metabolic process	29	3777	+	0.527249	0.60254
GO:0006351	0.527516	ATF3, ATRX, BARX1, BTF3, CHAF1B, CNNM3, HSF1, IRF1, KPNA2, MACF1, MPV17, NKX2-1, NR1I2, POLR2K, RAB7A, SCAND1, SEMA4B, SIRT5, SMAD9, SPDEF, STAT3, TOX4, ZNF202, ZNF263	transcription, DNA-dependent	24	3123	+	0.527516	0.60254
GO:0006812	0.529554	ATP5J2, ATP6V0D1, CLDN10, KCNE4, NKG7, SLC11A2, UCP2	cation transport	7	893	+	0.529554	0.603558
GO:0048608	0.530132	BAX	reproductive structure development	1	98	+	0.530132	0.603558
GO:0006468	0.530755	AKT1, DGCR14, GMFB, MASTL, NRBP1, PDGFRL, VCAM1	protein amino acid phosphorylation	7	894	+	0.530755	0.603558
GO:0006417	0.532506	AKT1, IRF1	regulation of translation	2	232	+	0.532506	0.60429
GO:0045860	0.533027	FPR1	positive regulation of protein kinase activity	1	205	-	0.533027	0.60429
GO:0031098	0.53375	NRBP1	stress-activated protein kinase signaling pathway	1	99	+	0.53375	0.60429
GO:0007049	0.535756	BAX, CHAF1B, DIRAS3, HRASLS3, IRF1, KPNA2, MACF1	cell cycle	7	968	-	0.535756	0.605453
GO:0006520	0.537218	HSD17B14, MAT2B	amino acid metabolic process	2	329	-	0.537218	0.605453
GO:0042089	0.53734	IRF1	cytokine biosynthetic process	1	100	+	0.53734	0.605453
GO:0046942	0.538093	CHRNA1	carboxylic acid transport	1	203	-	0.538093	0.605453
GO:0007243	0.538704	AKT1, FPR1, NRBP1, STAT3	protein kinase cascade	4	582	-	0.538704	0.605453
GO:0008203	0.540903	ELA3A	cholesterol metabolic process	1	101	+	0.540903	0.605601
GO:0042107	0.540903	IRF1	cytokine metabolic process	1	101	+	0.540903	0.605601
GO:0045859	0.541192	DIRAS3, FPR1	regulation of protein kinase activity	2	327	-	0.541192	0.605601
GO:0000165	0.544032	FPR1, NRBP1	MAPKKK cascade	2	237	+	0.544032	0.607897
GO:0001666	0.551428	EGLN2	response to hypoxia	1	104	+	0.551428	0.610834
GO:0008643	0.551428	AKT1	carbohydrate transport	1	104	+	0.551428	0.610834
GO:0007283	0.552105	BAX, DGCR14, HSF1	spermatogenesis	3	376	+	0.552105	0.610834
GO:0048468	0.552997	AKT1, AVEN, BAX, CHRNA1, GSTM3, HERPUD1, IER3, IFI6, NDUFS3, NKX2-1, NRD1, NRP2, RRAGA, TBCE	cell development	14	1849	-	0.552997	0.610834
GO:0050790	0.553044	BAX, DIRAS3, FPR1, HERPUD1, IFI6	regulation of catalytic activity	5	699	-	0.553044	0.610834
GO:0000122	0.553112	STAT3, ZNF202	negative regulation of transcription from RNA poly	2	241	+	0.553112	0.610834
GO:0007050	0.554883	MACF1	cell cycle arrest	1	105	+	0.554883	0.610834
GO:0012502	0.555193	BAX, NDUFS3	induction of programmed cell death	2	320	-	0.555193	0.610834
GO:0007409	0.555362	NRP2, TBCE	axonogenesis	2	242	+	0.555362	0.610834
GO:0006644	0.556039	NDUFS3	phospholipid metabolic process	1	196	-	0.556039	0.610834
GO:0006917	0.557204	BAX, NDUFS3	induction of apoptosis	2	319	-	0.557204	0.610834
GO:0007265	0.557204	CDC42EP1, LAT	Ras protein signal transduction	2	319	-	0.557204	0.610834
GO:0001503	0.558629	NRD1	ossification	1	195	-	0.558629	0.610834
GO:0007001	0.558629	ATRX	chromosome organization and biogenesis (sensu Euka	1	195	-	0.558629	0.610834
GO:0042493	0.558629	ABCD3	response to drug	1	195	-	0.558629	0.610834
GO:0008380	0.559838	DGCR14, PPIL1	RNA splicing	2	244	+	0.559838	0.610834
GO:0012501	0.560434	AKT1, AVEN, BAX, HERPUD1, IER3, IFI6, NDUFS3, RRAGA	programmed cell death	8	1074	-	0.560434	0.610834
GO:0008284	0.561093	ATF3, KRT6C, PTGS2	positive regulation of cell proliferation	3	381	+	0.561093	0.610834
GO:0042113	0.561714	BAX	B cell activation	1	107	+	0.561714	0.610834
GO:0006650	0.56509	NDUFS3	glycerophospholipid metabolic process	1	108	+	0.56509	0.61364
GO:0007204	0.56844	F2RL1	elevation of cytosolic calcium ion concentration	1	109	+	0.56844	0.615544
GO:0016125	0.56844	ELA3A	sterol metabolic process	1	109	+	0.56844	0.615544
GO:0006915	0.571488	AKT1, AVEN, BAX, HERPUD1, IER3, IFI6, NDUFS3, RRAGA	apoptosis	8	1064	-	0.571488	0.616547
GO:0016042	0.571678	HSD17B14	lipid catabolic process	1	190	-	0.571678	0.616547
GO:0006790	0.571765	MAT2B	sulfur metabolic process	1	110	+	0.571765	0.616547
GO:0031175	0.573392	NRP2, TBCE	neurite development	2	311	-	0.573392	0.617437
GO:0048514	0.577423	ENG, NRP2	blood vessel morphogenesis	2	252	+	0.577423	0.620911
GO:0051270	0.578339	AKT1	regulation of cell motility	1	112	+	0.578339	0.62103
GO:0051480	0.581588	F2RL1	cytosolic calcium ion homeostasis	1	113	+	0.581588	0.623471
GO:0009617	0.58223	NKX2-1	response to bacterium	1	186	-	0.58223	0.623471
GO:0016044	0.58448	BAX, FNBP1, RAB7A	membrane organization and biogenesis	3	428	-	0.58448	0.624501
GO:0007229	0.584812	LAT	integrin-mediated signaling pathway	1	114	+	0.584812	0.624501
GO:0008283	0.585932	ATF3, BAX, COL8A1, HSF1, IER3, IRF1, KRT6C, NRD1, PTGS2	cell proliferation	9	1177	-	0.585932	0.624832
GO:0009100	0.590206	ST3GAL5	glycoprotein metabolic process	1	183	-	0.590206	0.62852
GO:0006968	0.594338	LAT	cellular defense response	1	117	+	0.594338	0.631177
GO:0051493	0.594338	TRIOBP	regulation of cytoskeleton organization and biogen	1	117	+	0.594338	0.631177
GO:0006817	0.600568	COL8A1	phosphate transport	1	119	+	0.600568	0.636916
GO:0040012	0.603647	AKT1	regulation of locomotion	1	120	+	0.603647	0.638955
GO:0000904	0.604148	NRP2, TBCE	cellular morphogenesis during differentiation	2	296	-	0.604148	0.638955
GO:0009968	0.606315	BARX1	negative regulation of signal transduction	1	177	-	0.606315	0.639599
GO:0051098	0.606702	BAX	regulation of binding	1	121	+	0.606702	0.639599
GO:0006397	0.608283	DGCR14, PPIL1	mRNA processing	2	294	-	0.608283	0.639599
GO:0050776	0.609018	SERPING1	regulation of immune response	1	176	-	0.609018	0.639599
GO:0006959	0.609734	SERPING1	humoral immune response	1	122	+	0.609734	0.639599
GO:0051345	0.609734	BAX	positive regulation of hydrolase activity	1	122	+	0.609734	0.639599
GO:0001659	0.616571	NDUFA6, STAT3	thermoregulation	2	290	-	0.616571	0.645892
GO:0007411	0.618692	NRP2	axon guidance	1	125	+	0.618692	0.647234
GO:0045944	0.620725	IRF1, NKX2-1	positive regulation of transcription from RNA poly	2	288	-	0.620725	0.648481
GO:0002250	0.622615	SERPING1	adaptive immune response	1	171	-	0.622615	0.649575
GO:0007586	0.624551	ELA3A	digestion	1	127	+	0.624551	0.650715
GO:0007218	0.627446	KIF1B	neuropeptide signaling pathway	1	128	+	0.627446	0.651969
GO:0040011	0.627446	AKT1	locomotion	1	128	+	0.627446	0.651969
GO:0009615	0.63032	OAS1	response to virus	1	129	+	0.63032	0.653725
GO:0010033	0.630832	ARSA	response to organic substance	1	168	-	0.630832	0.653725
GO:0045045	0.633044	LAT, MACF1, NRBP1	secretory pathway	3	400	-	0.633044	0.653937
GO:0045165	0.633171	ATF3	cell fate commitment	1	130	+	0.633171	0.653937
GO:0007018	0.633581	KIF1B	microtubule-based movement	1	167	-	0.633581	0.653937
GO:0006897	0.649932	FNBP1, RAB7A	endocytosis	2	274	-	0.649932	0.669917
GO:0048015	0.65294	PTAFR	phosphoinositide-mediated signaling	1	160	-	0.65294	0.672118
GO:0048667	0.658307	NRP2, TBCE	neuron morphogenesis during differentiation	2	270	-	0.658307	0.675838
GO:0048812	0.658307	NRP2, TBCE	neurite morphogenesis	2	270	-	0.658307	0.675838
GO:0006643	0.666688	NDUFS3, ST3GAL5	membrane lipid metabolic process	2	266	-	0.666688	0.683533
GO:0009101	0.669684	ST3GAL5	glycoprotein biosynthetic process	1	154	-	0.669684	0.685692
GO:0006887	0.675291	LAT	exocytosis	1	152	-	0.675291	0.689602
GO:0050778	0.675291	SERPING1	positive regulation of immune response	1	152	-	0.675291	0.689602
GO:0048193	0.68091	NRBP1	Golgi vesicle transport	1	150	-	0.68091	0.69442
GO:0048511	0.695003	KIF1B	rhythmic process	1	145	-	0.695003	0.707856
GO:0006486	0.697828	ST3GAL5	protein amino acid glycosylation	1	144	-	0.697828	0.709796
GO:0000226	0.703483	TBCE	microtubule cytoskeleton organization and biogenes	1	142	-	0.703483	0.714605
GO:0007266	0.706314	CDC42EP1	Rho protein signal transduction	1	141	-	0.706314	0.715595
GO:0051325	0.706314	KPNA2	interphase	1	141	-	0.706314	0.715595
GO:0006869	0.709145	ABCD3	lipid transport	1	140	-	0.709145	0.71658
GO:0019724	0.709145	SERPING1	B cell mediated immunity	1	140	-	0.709145	0.71658
GO:0045055	0.711978	LAT	regulated secretory pathway	1	139	-	0.711978	0.718501
GO:0006575	0.714813	MAT2B	amino acid derivative metabolic process	1	138	-	0.714813	0.719479
GO:0016064	0.714813	SERPING1	immunoglobulin mediated immune response	1	138	-	0.714813	0.719479
GO:0051329	0.717648	KPNA2	interphase of mitotic cell cycle	1	137	-	0.717648	0.721391
GO:0045087	0.720484	SERPING1	innate immune response	1	136	-	0.720484	0.723298
GO:0042445	0.723321	HSD3B7	hormone metabolic process	1	135	-	0.723321	0.725202
GO:0043405	0.734672	FPR1	regulation of MAPK activity	1	131	-	0.734672	0.735626
GO:0008150	0.933152	ABCD3, AKT1, ARFIP2, ARMC5, ARSA, ATF3, ATP5J2, ATP6V0D1, ATRX, AVEN, BARX1, BAX, BTF3, CD151, CD84, CDC42EP1, CDC42EP3, CHAF1B, CHODL, CHRNA1, CLDN10, CLPTM1, CLTA, CNNM3, COL8A1, COTL1, COX6A1, CRB3, CRYBA2, DAG1, DGCR14, DIAPH1, DIRAS3, DNAJC11, DTX2, EDEM1, EGLN2, ELA3A, ENG, ESD, F2RL1, FLOT1, FNBP1, FPR1, FZD7, GMFB, GORASP2, GSTM3, GUSB, HERPUD1, ...	biological_process	134	17493	+	0.933152	0.933152
