# Supplementary material for: A computational analysis of protein-protein interaction networks in neurodegenerative diseases
Source: BMC Syst Biol. 2008 Jun 20;2:52. doi: 10.1186/1752-0509-2-52 (PMC2443111; doi:10.1186/1752-0509-2-52)
Supplement: Additional file 4 — Table s4 ad-brain. [file 1752-0509-2-52-S4.xls]

## Sheet: ADbrain_functions_1max1min
GO Identifier	p-value	Gene symbol	GO Term	#Hits in group	Group size	Over(+)/under(-) representation	p-value	FDR (BH)
GO:0015671	6.81155e-06	HBB, HBE1, HBG2	oxygen transport	3	20	+	6.81155e-06	0.002712
GO:0015669	1.20315e-05	HBB, HBE1, HBG2	gas transport	3	24	+	1.20315e-05	0.002712
GO:0051291	5.32886e-05	HBB, SEPT7, TSPAN3	protein heterooligomerization	3	39	+	5.32886e-05	0.00803053
GO:0006939	0.000175581	AGT, C4A, FLT1	smooth muscle contraction	3	58	+	0.000175581	0.0198407
GO:0006936	0.000881409	AGT, C4A, DTNA, FLT1	muscle contraction	4	230	+	0.000881409	0.047347
GO:0007417	0.00117659	AGT, APLP1, C4A, PLP1, PTS	central nervous system development	5	430	+	0.00117659	0.047347
GO:0002474	0.0012638	B2M, HLA-B	antigen processing and presentation of peptide ant	2	28	+	0.0012638	0.047347
GO:0006940	0.0012638	C4A, FLT1	regulation of smooth muscle contraction	2	28	+	0.0012638	0.047347
GO:0006958	0.00145096	C4A, CLU	complement activation, classical pathway	2	30	+	0.00145096	0.047347
GO:0048659	0.00154919	AGT, FLT1	smooth muscle cell proliferation	2	31	+	0.00154919	0.047347
GO:0002455	0.00165053	C4A, CLU	humoral immune response mediated by circulating im	2	32	+	0.00165053	0.047347
GO:0001998	0.0018855	AGT	angiotensin mediated vasoconstriction during regul	1	1	+	0.0018855	0.047347
GO:0001999	0.0018855	AGT	renal response to blood flow during renin-angioten	1	1	+	0.0018855	0.047347
GO:0002018	0.0018855	AGT	renin-angiotensin regulation of aldosterone produc	1	1	+	0.0018855	0.047347
GO:0002019	0.0018855	AGT	angiotensin mediated regulation of renal output	1	1	+	0.0018855	0.047347
GO:0043128	0.0018855	CD81	positive regulation of 1-phosphatidylinositol 4-ki	1	1	+	0.0018855	0.047347
GO:0046622	0.0018855	AGT	positive regulation of organ size	1	1	+	0.0018855	0.047347
GO:0046813	0.0018855	CD81	virion attachment, binding of host cell surface re	1	1	+	0.0018855	0.047347
GO:0048002	0.00296623	B2M, HLA-B	antigen processing and presentation of peptide ant	2	43	+	0.00296623	0.0671596
GO:0002035	0.00376755	AGT	brain renin-angiotensin system	1	2	+	0.00376755	0.0671596
GO:0022010	0.00376755	PLP1	myelination in the central nervous system	1	2	+	0.00376755	0.0671596
GO:0030185	0.00376755	HBB	nitric oxide transport	1	2	+	0.00376755	0.0671596
GO:0030328	0.00376755	PCYOX1	prenylcysteine catabolic process	1	2	+	0.00376755	0.0671596
GO:0030329	0.00376755	PCYOX1	prenylcysteine metabolic process	1	2	+	0.00376755	0.0671596
GO:0045723	0.00376755	AGT	positive regulation of fatty acid biosynthetic pro	1	2	+	0.00376755	0.0671596
GO:0000910	0.00430987	SEPT2, SEPT7	cytokinesis	2	52	+	0.00430987	0.0671596
GO:0051259	0.00450992	HBB, SEPT7, TSPAN3	protein oligomerization	3	178	+	0.00450992	0.0671596
GO:0045927	0.00464023	AGT, CD81	positive regulation of growth	2	54	+	0.00464023	0.0671596
GO:0044249	0.00513676	AGT, APLP1, ATF4, EEF1A1, HBB, PLP1, PTS, RPL31	cellular biosynthetic process	8	1475	+	0.00513676	0.0671596
GO:0035239	0.00517368	AGT, FLT1, HBB	tube morphogenesis	3	187	+	0.00517368	0.0671596
GO:0010001	0.00533497	AGT, PLP1	glial cell differentiation	2	58	+	0.00533497	0.0671596
GO:0008284	0.00549279	CD81, CLU, FLT1, TSPAN3	positive regulation of cell proliferation	4	381	+	0.00549279	0.0671596
GO:0001543	0.00564616	AGT	ovarian follicle rupture	1	3	+	0.00564616	0.0671596
GO:0008065	0.00564616	AGT	establishment of blood-nerve barrier	1	3	+	0.00564616	0.0671596
GO:0019062	0.00564616	CD81	virion attachment to host cell surface receptor	1	3	+	0.00564616	0.0671596
GO:0030327	0.00564616	PCYOX1	prenylated protein catabolic process	1	3	+	0.00564616	0.0671596
GO:0042756	0.00564616	AGT	drinking behavior	1	3	+	0.00564616	0.0671596
GO:0048143	0.00564616	AGT	astrocyte activation	1	3	+	0.00564616	0.0671596
GO:0007399	0.00585187	AGT, APLP1, C4A, CLU, PLP1, PTS, SEPT2	nervous system development	7	1188	+	0.00585187	0.0678217
GO:0006937	0.0062663	C4A, FLT1	regulation of muscle contraction	2	63	+	0.0062663	0.0708092
GO:0048856	0.0066179	AGT, APLP1, C4A, CHN2, CLU, FLT1, HBB, KRT8, PLP1, PRDX1, PTS, SEPT2	anatomical structure development	12	3012	+	0.0066179	0.0729583
GO:0042063	0.00706088	AGT, PLP1	gliogenesis	2	67	+	0.00706088	0.0748558
GO:0009653	0.00735305	AGT, APLP1, CHN2, CLU, FLT1, HBB, KRT8, SEPT2	anatomical structure morphogenesis	8	1566	+	0.00735305	0.0748558
GO:0042759	0.00752133	PLP1	long-chain fatty acid biosynthetic process	1	4	+	0.00752133	0.0748558
GO:0048754	0.00768526	AGT, FLT1	branching morphogenesis of a tube	2	70	+	0.00768526	0.0748558
GO:0001558	0.00789721	AGT, CD81, FAM107A	regulation of cell growth	3	218	+	0.00789721	0.0748558
GO:0050880	0.00789875	AGT, HBB	regulation of blood vessel size	2	71	+	0.00789875	0.0748558
GO:0009058	0.00801551	AGT, APLP1, ATF4, CD81, EEF1A1, HBB, PLP1, PTS, RPL31	biosynthetic process	9	1938	+	0.00801551	0.0748558
GO:0006956	0.0081149	C4A, CLU	complement activation	2	72	+	0.0081149	0.0748558
GO:0006952	0.0093804	B2M, C4A, CD81, CLU, HLA-B, RANGAP1	defense response	6	985	+	0.0093804	0.0786236
GO:0001991	0.00939308	AGT	regulation of blood pressure by circulatory renin-	1	5	+	0.00939308	0.0786236
GO:0002016	0.00939308	AGT	renin-angiotensin regulation of body fluid levels	1	5	+	0.00939308	0.0786236
GO:0014061	0.00939308	AGT	regulation of norepinephrine secretion	1	5	+	0.00939308	0.0786236
GO:0030432	0.00939308	AGT	peristalsis	1	5	+	0.00939308	0.0786236
GO:0001763	0.00970175	AGT, FLT1	morphogenesis of a branching structure	2	79	+	0.00970175	0.0793974
GO:0000165	0.00991565	AGT, CD81, FLT1	MAPKKK cascade	3	237	+	0.00991565	0.0793974
GO:0006139	0.0100125	APLP1, ATF4, DTNA	nucleobase, nucleoside, nucleotide and nucleic aci	3	4783	-	0.0100125	0.0793974
GO:0030198	0.0106656	AGT, APLP1	extracellular matrix organization and biogenesis	2	83	+	0.0106656	0.0831181
GO:0008015	0.0110883	AGT, DMPK, HBB	circulation	3	247	+	0.0110883	0.0834451
GO:0006729	0.0112614	PTS	tetrahydrobiopterin biosynthetic process	1	6	+	0.0112614	0.0834451
GO:0048243	0.0112614	AGT	norepinephrine secretion	1	6	+	0.0112614	0.0834451
GO:0006633	0.0119276	AGT, PLP1	fatty acid biosynthetic process	2	88	+	0.0119276	0.0847584
GO:0035295	0.012082	AGT, FLT1, HBB	tube development	3	255	+	0.012082	0.0847584
GO:0008217	0.0121875	AGT, HBB	blood pressure regulation	2	89	+	0.0121875	0.0847584
GO:0019882	0.0124499	B2M, HLA-B	antigen processing and presentation	2	90	+	0.0124499	0.0847584
GO:0006621	0.0131263	PDIA3	protein retention in ER	1	7	+	0.0131263	0.0847584
GO:0006883	0.0131263	AGT	sodium ion homeostasis	1	7	+	0.0131263	0.0847584
GO:0014002	0.0131263	AGT	astrocyte development	1	7	+	0.0131263	0.0847584
GO:0030947	0.0131263	FLT1	regulation of vascular endothelial growth factor r	1	7	+	0.0131263	0.0847584
GO:0046146	0.0131263	PTS	tetrahydrobiopterin metabolic process	1	7	+	0.0131263	0.0847584
GO:0042127	0.013884	AGT, CD81, CLU, FLT1, TSPAN3	regulation of cell proliferation	5	770	+	0.013884	0.0883883
GO:0016049	0.0149294	AGT, CD81, FAM107A	cell growth	3	276	+	0.0149294	0.090796
GO:0001885	0.0149878	AGT	endothelial cell development	1	8	+	0.0149878	0.090796
GO:0006661	0.0149878	CD81	phosphatidylinositol biosynthetic process	1	8	+	0.0149878	0.090796
GO:0009966	0.0150657	AGT, C4A, DMPK, FLT1, PLEKHB1	regulation of signal transduction	5	786	+	0.0150657	0.090796
GO:0008361	0.0164083	AGT, CD81, FAM107A	regulation of cell size	3	286	+	0.0164083	0.0928579
GO:0007565	0.0166777	AGT, FLT1	pregnancy	2	105	+	0.0166777	0.0928579
GO:0001675	0.0168459	CHN2	acrosome formation	1	9	+	0.0168459	0.0928579
GO:0006559	0.0168459	PTS	L-phenylalanine catabolic process	1	9	+	0.0168459	0.0928579
GO:0043550	0.0168459	CD81	regulation of lipid kinase activity	1	9	+	0.0168459	0.0928579
GO:0045923	0.0168459	AGT	positive regulation of fatty acid metabolic proces	1	9	+	0.0168459	0.0928579
GO:0046620	0.0168459	AGT	regulation of organ size	1	9	+	0.0168459	0.0928579
GO:0001976	0.0187006	AGT	fast regulation of arterial pressure	1	10	+	0.0187006	0.0963114
GO:0006558	0.0187006	PTS	L-phenylalanine metabolic process	1	10	+	0.0187006	0.0963114
GO:0030147	0.0187006	AGT	natriuresis	1	10	+	0.0187006	0.0963114
GO:0031018	0.0187006	CLU	endocrine pancreas development	1	10	+	0.0187006	0.0963114
GO:0045987	0.0187006	C4A	positive regulation of smooth muscle contraction	1	10	+	0.0187006	0.0963114
GO:0000003	0.0187509	AGT, CD81, CHN2, CLU, FLT1	reproduction	5	831	+	0.0187509	0.0963114
GO:0048468	0.0190611	AGT, APLP1, CHN2, CLU, KRT8, PDIA3, PLP1, SEPT2	cell development	8	1849	+	0.0190611	0.0968047
GO:0022008	0.0209508	AGT, CLU, PLP1, SEPT2	neurogenesis	4	565	+	0.0209508	0.101247
GO:0006606	0.0210981	PDIA3, PRDX1	protein import into nucleus	2	119	+	0.0210981	0.101247
GO:0008283	0.0211374	AGT, CD81, CLU, FLT1, PRDX1, TSPAN3	cell proliferation	6	1177	+	0.0211374	0.101247
GO:0032502	0.0213775	AGT, APLP1, C4A, CHN2, CLU, FLT1, HBB, KRT8, PDIA3, PLEKHB1, PLP1, PRDX1, PTS, SEPT2	developmental process	14	4379	+	0.0213775	0.101247
GO:0030154	0.0217865	AGT, APLP1, CHN2, CLU, FLT1, KRT8, PDIA3, PLEKHB1, PLP1, SEPT2	cell differentiation	10	2673	+	0.0217865	0.101247
GO:0006959	0.0221024	C4A, CLU	humoral immune response	2	122	+	0.0221024	0.101247
GO:0051170	0.0221024	PDIA3, PRDX1	nuclear import	2	122	+	0.0221024	0.101247
GO:0040008	0.0222175	AGT, CD81, FAM107A	regulation of growth	3	321	+	0.0222175	0.101247
GO:0009074	0.0223998	PTS	aromatic amino acid family catabolic process	1	12	+	0.0223998	0.101247
GO:0016486	0.0223998	PCSK1N	peptide hormone processing	1	12	+	0.0223998	0.101247
GO:0050886	0.0223998	AGT	endocrine process	1	12	+	0.0223998	0.101247
GO:0007243	0.0230741	AGT, C4A, CD81, FLT1	protein kinase cascade	4	582	+	0.0230741	0.103262
GO:0001542	0.0242443	AGT	ovulation (sensu Mammalia)	1	13	+	0.0242443	0.103381
GO:0006378	0.0242443	APLP1	mRNA polyadenylation	1	13	+	0.0242443	0.103381
GO:0030890	0.0242443	CD81	positive regulation of B cell proliferation	1	13	+	0.0242443	0.103381
GO:0035265	0.0242443	AGT	organ growth	1	13	+	0.0242443	0.103381
GO:0048708	0.0242443	AGT	astrocyte differentiation	1	13	+	0.0242443	0.103381
GO:0014003	0.0260855	PLP1	oligodendrocyte development	1	14	+	0.0260855	0.107875
GO:0043631	0.0260855	APLP1	RNA polyadenylation	1	14	+	0.0260855	0.107875
GO:0046718	0.0260855	CD81	entry of virus into host cell	1	14	+	0.0260855	0.107875
GO:0042445	0.026678	AGT, PCSK1N	hormone metabolic process	2	135	+	0.026678	0.107875
GO:0045087	0.0270447	C4A, CLU	innate immune response	2	136	+	0.0270447	0.107875
GO:0019538	0.0276134	APLP1, C4A, CD81, CLU, DMPK, EEF1A1, FLT1, HBB, KRT8, PCSK1N, PCYOX1, RPL31, SEPT7, TSPAN3	protein metabolic process	14	4515	+	0.0276134	0.107875
GO:0016064	0.0277842	C4A, CLU	immunoglobulin mediated immune response	2	138	+	0.0277842	0.107875
GO:0007274	0.0279233	DTNA	neuromuscular synaptic transmission	1	15	+	0.0279233	0.107875
GO:0030728	0.0279233	AGT	ovulation	1	15	+	0.0279233	0.107875
GO:0045834	0.0279233	AGT	positive regulation of lipid metabolic process	1	15	+	0.0279233	0.107875
GO:0050432	0.0279233	AGT	catecholamine secretion	1	15	+	0.0279233	0.107875
GO:0008610	0.0283971	AGT, CD81, PLP1	lipid biosynthetic process	3	353	+	0.0283971	0.108373
GO:0019724	0.0285318	C4A, CLU	B cell mediated immunity	2	140	+	0.0285318	0.108373
GO:0019217	0.0297577	AGT	regulation of fatty acid metabolic process	1	16	+	0.0297577	0.109353
GO:0045429	0.0297577	HBB	positive regulation of nitric oxide biosynthetic p	1	16	+	0.0297577	0.109353
GO:0048010	0.0297577	FLT1	vascular endothelial growth factor receptor signal	1	16	+	0.0297577	0.109353
GO:0051145	0.0297577	AGT	smooth muscle cell differentiation	1	16	+	0.0297577	0.109353
GO:0001676	0.0315887	PLP1	long-chain fatty acid metabolic process	1	17	+	0.0315887	0.11025
GO:0019439	0.0315887	PTS	aromatic compound catabolic process	1	17	+	0.0315887	0.11025
GO:0030307	0.0315887	CD81	positive regulation of cell growth	1	17	+	0.0315887	0.11025
GO:0031016	0.0315887	CLU	pancreas development	1	17	+	0.0315887	0.11025
GO:0045777	0.0315887	AGT	positive regulation of blood pressure	1	17	+	0.0315887	0.11025
GO:0017038	0.0319954	PDIA3, PRDX1	protein import	2	149	+	0.0319954	0.11025
GO:0043085	0.0329033	AGT, CD81, FLT1	positive regulation of enzyme activity	3	374	+	0.0329033	0.11025
GO:0006979	0.0331853	CLU, PRDX1	response to oxidative stress	2	152	+	0.0331853	0.11025
GO:0050778	0.0331853	C4A, CLU	positive regulation of immune response	2	152	+	0.0331853	0.11025
GO:0006350	0.0333002	ATF4, DTNA	transcription	2	3371	-	0.0333002	0.11025
GO:0050896	0.0333021	AGT, ATF4, B2M, C4A, CD81, CLU, FLT1, GSTM2, HLA-B, KRT8, PLEKHB1, PRDX1, RANGAP1	response to stimulus	13	4163	+	0.0333021	0.11025
GO:0042345	0.0334165	PRDX1	regulation of NF-kappaB import into nucleus	1	18	+	0.0334165	0.11025
GO:0046890	0.0334165	AGT	regulation of lipid biosynthetic process	1	18	+	0.0334165	0.11025
GO:0048661	0.0334165	FLT1	positive regulation of smooth muscle cell prolifer	1	18	+	0.0334165	0.11025
GO:0006629	0.0340556	AGT, CD81, CLU, OSBPL3, PLP1	lipid metabolic process	5	972	+	0.0340556	0.111391
GO:0019438	0.0352408	PTS	aromatic compound biosynthetic process	1	19	+	0.0352408	0.111391
GO:0042348	0.0352408	PRDX1	NF-kappaB import into nucleus	1	19	+	0.0352408	0.111391
GO:0042558	0.0352408	PTS	pteridine and derivative metabolic process	1	19	+	0.0352408	0.111391
GO:0045446	0.0352408	AGT	endothelial cell differentiation	1	19	+	0.0352408	0.111391
GO:0045793	0.0352408	CD81	positive regulation of cell size	1	19	+	0.0352408	0.111391
GO:0007275	0.0364737	AGT, APLP1, C4A, CLU, FLT1, HBB, KRT8, PLP1, PRDX1, PTS, SEPT2	multicellular organismal development	11	3327	+	0.0364737	0.114487
GO:0001658	0.0370618	AGT	ureteric bud branching	1	20	+	0.0370618	0.115531
GO:0019752	0.0380375	AGT, ATF4, PLP1, PTS	carboxylic acid metabolic process	4	681	+	0.0380375	0.11776
GO:0048169	0.0388795	AGT	regulation of long-term neuronal synaptic plastici	1	21	+	0.0388795	0.119548
GO:0045449	0.0400612	ATF4, DTNA	regulation of transcription	2	3261	-	0.0400612	0.122349
GO:0000186	0.0406939	FLT1	activation of MAPKK activity	1	22	+	0.0406939	0.122624
GO:0045428	0.0406939	HBB	regulation of nitric oxide biosynthetic process	1	22	+	0.0406939	0.122624
GO:0002250	0.0411141	C4A, CLU	adaptive immune response	2	171	+	0.0411141	0.12307
GO:0009893	0.0417954	AGT, ATF4, CD81, HBB	positive regulation of metabolic process	4	702	+	0.0417954	0.124286
GO:0048709	0.042505	PLP1	oligodendrocyte differentiation	1	23	+	0.042505	0.12557
GO:0050776	0.043309	C4A, CLU	regulation of immune response	2	176	+	0.043309	0.127115
GO:0046488	0.0443127	CD81	phosphatidylinositol metabolic process	1	24	+	0.0443127	0.129222
GO:0002443	0.0473685	C4A, CLU	leukocyte mediated immunity	2	185	+	0.0473685	0.137082
GO:0001569	0.0479182	FLT1	patterning of blood vessels	1	26	+	0.0479182	0.137082
GO:0042310	0.0479182	AGT	vasoconstriction	1	26	+	0.0479182	0.137082
GO:0042221	0.0488263	B2M, C4A, CLU, GSTM2, PRDX1	response to chemical stimulus	5	1073	+	0.0488263	0.138398
GO:0042100	0.0497161	CD81	B cell proliferation	1	27	+	0.0497161	0.138398
GO:0050731	0.0497161	CD81	positive regulation of peptidyl-tyrosine phosphory	1	27	+	0.0497161	0.138398
GO:0050871	0.0497161	CD81	positive regulation of B cell activation	1	27	+	0.0497161	0.138398
GO:0006519	0.0499091	ATF4, PCYOX1, PTS	amino acid and derivative metabolic process	3	442	+	0.0499091	0.138398
GO:0006351	0.0502729	ATF4, DTNA	transcription, DNA-dependent	2	3123	-	0.0502729	0.138557
GO:0002526	0.0506193	C4A, CLU	acute inflammatory response	2	192	+	0.0506193	0.138588
GO:0007202	0.0515106	AGT	phospholipase C activation	1	28	+	0.0515106	0.138588
GO:0042990	0.0515106	PRDX1	regulation of transcription factor import into nuc	1	28	+	0.0515106	0.138588
GO:0048660	0.0515106	FLT1	regulation of smooth muscle cell proliferation	1	28	+	0.0515106	0.138588
GO:0030177	0.0533018	C4A	positive regulation of Wnt receptor signaling path	1	29	+	0.0533018	0.142559
GO:0051252	0.0544221	ATF4, DTNA	regulation of RNA metabolic process	2	3074	-	0.0544221	0.143934
GO:0040018	0.0550898	AGT	positive regulation of body size	1	30	+	0.0550898	0.143934
GO:0042306	0.0550898	PRDX1	regulation of protein import into nucleus	1	30	+	0.0550898	0.143934
GO:0042991	0.0550898	PRDX1	transcription factor import into nucleus	1	30	+	0.0550898	0.143934
GO:0007276	0.0561807	AGT, CHN2, CLU	gametogenesis	3	464	+	0.0561807	0.144423
GO:0006355	0.0562013	ATF4, DTNA	regulation of transcription, DNA-dependent	2	3054	-	0.0562013	0.144423
GO:0045860	0.0568642	CD81, FLT1	positive regulation of protein kinase activity	2	205	+	0.0568642	0.144423
GO:0030335	0.0568745	TSPAN3	positive regulation of cell migration	1	31	+	0.0568745	0.144423
GO:0045185	0.0568745	PDIA3	maintenance of protein localization	1	31	+	0.0568745	0.144423
GO:0016070	0.0576088	APLP1, ATF4, DTNA	RNA metabolic process	3	3729	-	0.0576088	0.145203
GO:0006950	0.0578244	AGT, ATF4, C4A, CD81, CLU, FLT1, PRDX1	response to stress	7	1882	+	0.0578244	0.145203
GO:0006094	0.0586559	ATF4	gluconeogenesis	1	32	+	0.0586559	0.146478
GO:0051347	0.062857	CD81, FLT1	positive regulation of transferase activity	2	217	+	0.062857	0.155316
GO:0006461	0.0631256	HBB, SEPT7, TSPAN3	protein complex assembly	3	487	+	0.0631256	0.155316
GO:0044255	0.063226	AGT, CD81, OSBPL3, PLP1	cellular lipid metabolic process	4	805	+	0.063226	0.155316
GO:0040007	0.0637479	AGT, CD81, FAM107A	growth	3	489	+	0.0637479	0.15548
GO:0043410	0.0639806	AGT	positive regulation of MAPKKK cascade	1	35	+	0.0639806	0.15548
GO:0006414	0.0675141	EEF1A1	translational elongation	1	37	+	0.0675141	0.163189
GO:0001934	0.0692761	CD81	positive regulation of protein amino acid phosphor	1	38	+	0.0692761	0.163478
GO:0009072	0.0692761	PTS	aromatic amino acid family metabolic process	1	38	+	0.0692761	0.163478
GO:0043524	0.0692761	AGT	negative regulation of neuron apoptosis	1	38	+	0.0692761	0.163478
GO:0046822	0.0692761	PRDX1	regulation of nucleocytoplasmic transport	1	38	+	0.0692761	0.163478
GO:0006631	0.069582	AGT, PLP1	fatty acid metabolic process	2	230	+	0.069582	0.163478
GO:0007268	0.0698038	AGT, DTNA, PLP1	synaptic transmission	3	508	+	0.0698038	0.163478
GO:0019319	0.0727902	ATF4	hexose biosynthetic process	1	40	+	0.0727902	0.168724
GO:0051272	0.0727902	TSPAN3	positive regulation of cell motility	1	40	+	0.0727902	0.168724
GO:0001657	0.0745425	AGT	ureteric bud development	1	41	+	0.0745425	0.171025
GO:0007422	0.0745425	AGT	peripheral nervous system development	1	41	+	0.0745425	0.171025
GO:0050877	0.0749182	AGT, DTNA, GSTM2, PLEKHB1, PLP1, TSPAN3	neurological process	6	1596	+	0.0749182	0.171025
GO:0006090	0.0762915	ATF4	pyruvate metabolic process	1	42	+	0.0762915	0.171561
GO:0006809	0.0762915	HBB	nitric oxide biosynthetic process	1	42	+	0.0762915	0.171561
GO:0050671	0.0762915	CD81	positive regulation of lymphocyte proliferation	1	42	+	0.0762915	0.171561
GO:0048168	0.0780374	AGT	regulation of neuronal synaptic plasticity	1	43	+	0.0780374	0.174033
GO:0019953	0.0781608	AGT, CHN2, CLU	sexual reproduction	3	533	+	0.0781608	0.174033
GO:0007602	0.07978	PLEKHB1	phototransduction	1	44	+	0.07978	0.176767
GO:0050730	0.0815195	CD81	regulation of peptidyl-tyrosine phosphorylation	1	45	+	0.0815195	0.179741
GO:0051223	0.0832557	PRDX1	regulation of protein transport	1	46	+	0.0832557	0.181946
GO:0048513	0.0833246	AGT, APLP1, C4A, CLU, FLT1, HBB, PRDX1	organ development	7	2047	+	0.0833246	0.181946
GO:0046928	0.0849888	AGT	regulation of neurotransmitter secretion	1	47	+	0.0849888	0.184687
GO:0006468	0.0856942	CD81, DMPK, FLT1, KRT8	protein amino acid phosphorylation	4	894	+	0.0856942	0.185329
GO:0050794	0.0867406	AGT, APLP1, ATF4, C4A, CD81, CLU, DMPK, DTNA, FAM107A, FLT1, HBB, PDIA3, PLEKHB1, PRDX1, TSPAN3	regulation of cellular process	15	5726	+	0.0867406	0.186534
GO:0009967	0.0870769	AGT, C4A	positive regulation of signal transduction	2	262	+	0.0870769	0.186534
GO:0000902	0.0898422	CLU, KRT8, SEPT2	cell morphogenesis	3	566	+	0.0898422	0.189969
GO:0050908	0.090169	PLEKHB1	detection of light stimulus during visual percepti	1	50	+	0.090169	0.189969
GO:0048646	0.0910674	CHN2, FLT1	anatomical structure formation	2	269	+	0.0910674	0.189969
GO:0009584	0.0918894	PLEKHB1	detection of visible light	1	51	+	0.0918894	0.189969
GO:0019058	0.0918894	CD81	viral infectious cycle	1	51	+	0.0918894	0.189969
GO:0031401	0.0918894	CD81	positive regulation of protein modification	1	51	+	0.0918894	0.189969
GO:0042327	0.0918894	CD81	positive regulation of phosphorylation	1	51	+	0.0918894	0.189969
GO:0019226	0.0920427	AGT, DTNA, PLP1	transmission of nerve impulse	3	572	+	0.0920427	0.189969
GO:0009583	0.0936066	PLEKHB1	detection of light stimulus	1	52	+	0.0936066	0.190586
GO:0019216	0.0936066	AGT	regulation of lipid metabolic process	1	52	+	0.0936066	0.190586
GO:0042552	0.0936066	PLP1	myelination	1	52	+	0.0936066	0.190586
GO:0001656	0.0953207	AGT	metanephros development	1	53	+	0.0953207	0.192696
GO:0006955	0.0954955	B2M, C4A, CLU, HLA-B	immune response	4	929	+	0.0954955	0.192696
GO:0007420	0.0986203	APLP1, C4A	brain development	2	282	+	0.0986203	0.196609
GO:0008366	0.0987395	PLP1	axon ensheathment	1	55	+	0.0987395	0.196609
GO:0046883	0.0987395	AGT	regulation of hormone secretion	1	55	+	0.0987395	0.196609
GO:0007588	0.102146	AGT	excretion	1	57	+	0.102146	0.201655
GO:0001568	0.102166	AGT, FLT1	blood vessel development	2	288	+	0.102166	0.201655
GO:0040014	0.103844	AGT	regulation of body size	1	58	+	0.103844	0.203193
GO:0043408	0.103844	AGT	regulation of MAPKKK cascade	1	58	+	0.103844	0.203193
GO:0006807	0.10611	ATF4, HBB, PTS	nitrogen compound metabolic process	3	609	+	0.10611	0.206732
GO:0000904	0.106948	CLU, KRT8	cellular morphogenesis during differentiation	2	296	+	0.106948	0.207132
GO:0008585	0.107232	AGT	female gonad development	1	60	+	0.107232	0.207132
GO:0051301	0.109363	SEPT2, SEPT7	cell division	2	300	+	0.109363	0.21006
GO:0006805	0.110607	GSTM2	xenobiotic metabolic process	1	62	+	0.110607	0.21006
GO:0006941	0.110607	DTNA	striated muscle contraction	1	62	+	0.110607	0.21006
GO:0009880	0.110607	FLT1	embryonic pattern specification	1	62	+	0.110607	0.21006
GO:0007601	0.112401	PLEKHB1, TSPAN3	visual perception	2	305	+	0.112401	0.211689
GO:0050953	0.112401	PLEKHB1, TSPAN3	sensory perception of light stimulus	2	305	+	0.112401	0.211689
GO:0045595	0.114236	CLU, PLEKHB1	regulation of cell differentiation	2	308	+	0.114236	0.214252
GO:0009410	0.115646	GSTM2	response to xenobiotic stimulus	1	65	+	0.115646	0.215915
GO:0031175	0.116078	CLU, SEPT2	neurite development	2	311	+	0.116078	0.215915
GO:0045454	0.11732	PDIA3	cell redox homeostasis	1	66	+	0.11732	0.216443
GO:0050670	0.11732	CD81	regulation of lymphocyte proliferation	1	66	+	0.11732	0.216443
GO:0007631	0.118991	AGT	feeding behavior	1	67	+	0.118991	0.218067
GO:0006913	0.119165	PDIA3, PRDX1	nucleocytoplasmic transport	2	316	+	0.119165	0.218067
GO:0007292	0.120658	AGT	female gamete generation	1	68	+	0.120658	0.218338
GO:0030111	0.120658	C4A	regulation of Wnt receptor signaling pathway	1	68	+	0.120658	0.218338
GO:0006996	0.120762	KRT8	organelle organization and biogenesis	1	1859	-	0.120762	0.218338
GO:0051169	0.122274	PDIA3, PRDX1	nuclear transport	2	321	+	0.122274	0.219768
GO:0016032	0.123984	CD81	viral reproduction	1	70	+	0.123984	0.219768
GO:0035264	0.123984	AGT	body growth	1	70	+	0.123984	0.219768
GO:0042698	0.123984	AGT	menstrual cycle	1	70	+	0.123984	0.219768
GO:0046545	0.123984	AGT	development of primary female sexual characteristi	1	70	+	0.123984	0.219768
GO:0045859	0.126032	CD81, FLT1	regulation of protein kinase activity	2	327	+	0.126032	0.222157
GO:0006520	0.12729	ATF4, PTS	amino acid metabolic process	2	329	+	0.12729	0.222157
GO:0001508	0.127298	PLP1	regulation of action potential	1	72	+	0.127298	0.222157
GO:0008016	0.127298	DMPK	regulation of heart contraction	1	72	+	0.127298	0.222157
GO:0007286	0.12895	CHN2	spermatid development	1	73	+	0.12895	0.224175
GO:0030384	0.130599	CD81	phosphoinositide metabolic process	1	74	+	0.130599	0.225308
GO:0048167	0.130599	AGT	regulation of synaptic plasticity	1	74	+	0.130599	0.225308
GO:0043523	0.132245	AGT	regulation of neuron apoptosis	1	75	+	0.132245	0.226419
GO:0048515	0.132245	CHN2	spermatid differentiation	1	75	+	0.132245	0.226419
GO:0018108	0.133889	CD81	peptidyl-tyrosine phosphorylation	1	76	+	0.133889	0.227511
GO:0030308	0.133889	AGT	negative regulation of cell growth	1	76	+	0.133889	0.227511
GO:0007165	0.13459	AGT, ATF4, C4A, CD81, CHN2, DMPK, DTNA, FLT1, PCSK1N, PDIA3, PLEKHB1, PLP1, RANGAP1	signal transduction	13	5096	+	0.13459	0.227845
GO:0006605	0.136188	PDIA3, PRDX1	protein targeting	2	343	+	0.136188	0.229626
GO:0001775	0.136829	AGT, CD81	cell activation	2	344	+	0.136829	0.229626
GO:0009063	0.137166	PTS	amino acid catabolic process	1	78	+	0.137166	0.229626
GO:0006915	0.138022	AGT, APLP1, CLU, PDIA3	apoptosis	4	1064	+	0.138022	0.230206
GO:0001932	0.1388	CD81	regulation of protein amino acid phosphorylation	1	79	+	0.1388	0.230653
GO:0000187	0.140431	CD81	activation of MAPK activity	1	80	+	0.140431	0.230974
GO:0043066	0.140689	AGT, CLU	negative regulation of apoptosis	2	350	+	0.140689	0.230974
GO:0048666	0.141335	CLU, SEPT2	neuron development	2	351	+	0.141335	0.230974
GO:0012501	0.14145	AGT, APLP1, CLU, PDIA3	programmed cell death	4	1074	+	0.14145	0.230974
GO:0043069	0.141982	AGT, CLU	negative regulation of programmed cell death	2	352	+	0.141982	0.230974
GO:0045792	0.142059	AGT	negative regulation of cell size	1	81	+	0.142059	0.230974
GO:0050790	0.143578	AGT, CD81, FLT1	regulation of catalytic activity	3	699	+	0.143578	0.232607
GO:0044267	0.145755	APLP1, C4A, CD81, CLU, DMPK, EEF1A1, FLT1, KRT8, PCSK1N, PCYOX1, RPL31	cellular protein metabolic process	11	4196	+	0.145755	0.23529
GO:0060047	0.146926	DMPK	heart contraction	1	84	+	0.146926	0.235582
GO:0001822	0.148542	AGT	kidney development	1	85	+	0.148542	0.235582
GO:0008654	0.148542	CD81	phospholipid biosynthetic process	1	85	+	0.148542	0.235582
GO:0009582	0.148542	PLEKHB1	detection of abiotic stimulus	1	85	+	0.148542	0.235582
GO:0046879	0.148542	AGT	hormone secretion	1	85	+	0.148542	0.235582
GO:0050906	0.151766	PLEKHB1	detection of stimulus during sensory perception	1	87	+	0.151766	0.239854
GO:0043406	0.154977	CD81	positive regulation of MAPK activity	1	89	+	0.154977	0.244075
GO:0007283	0.157689	CHN2, CLU	spermatogenesis	2	376	+	0.157689	0.247484
GO:0016310	0.15947	CD81, DMPK, FLT1, KRT8	phosphorylation	4	1125	+	0.15947	0.24817
GO:0001655	0.159773	AGT	urogenital system development	1	92	+	0.159773	0.24817
GO:0030334	0.159773	TSPAN3	regulation of cell migration	1	92	+	0.159773	0.24817
GO:0050803	0.161365	AGT	regulation of synapse structure and activity	1	93	+	0.161365	0.248932
GO:0051402	0.161365	AGT	neuron apoptosis	1	93	+	0.161365	0.248932
GO:0008219	0.16347	AGT, APLP1, CLU, PDIA3	cell death	4	1136	+	0.16347	0.251321
GO:0008406	0.164542	AGT	gonad development	1	95	+	0.164542	0.25186
GO:0009059	0.164935	APLP1, ATF4, EEF1A1, RPL31	macromolecule biosynthetic process	4	1140	+	0.164935	0.25186
GO:0045926	0.167707	AGT	negative regulation of growth	1	97	+	0.167707	0.254209
GO:0032147	0.169285	FLT1	activation of protein kinase activity	1	98	+	0.169285	0.254209
GO:0032943	0.169285	CD81	mononuclear cell proliferation	1	98	+	0.169285	0.254209
GO:0046651	0.169285	CD81	lymphocyte proliferation	1	98	+	0.169285	0.254209
GO:0048608	0.169285	AGT	reproductive structure development	1	98	+	0.169285	0.254209
GO:0009611	0.170283	C4A, CD81, CLU	response to wounding	3	758	+	0.170283	0.254861
GO:0006412	0.174016	APLP1, EEF1A1, RPL31	translation	3	766	+	0.174016	0.259006
GO:0009605	0.174199	C4A, CD81, CLU, PLEKHB1	response to external stimulus	4	1165	+	0.174199	0.259006
GO:0042325	0.175568	CD81	regulation of phosphorylation	1	102	+	0.175568	0.260186
GO:0001666	0.178692	FLT1	response to hypoxia	1	104	+	0.178692	0.263822
GO:0042981	0.179189	AGT, CLU, PDIA3	regulation of apoptosis	3	777	+	0.179189	0.263822
GO:0043067	0.182979	AGT, CLU, PDIA3	regulation of programmed cell death	3	785	+	0.182979	0.267877
GO:0042113	0.183357	CD81	B cell activation	1	107	+	0.183357	0.267877
GO:0006650	0.184906	CD81	glycerophospholipid metabolic process	1	108	+	0.184906	0.267877
GO:0006821	0.184906	PCYOX1	chloride transport	1	108	+	0.184906	0.267877
GO:0006986	0.184906	C4A	response to unfolded protein	1	108	+	0.184906	0.267877
GO:0030900	0.186453	APLP1	forebrain development	1	109	+	0.186453	0.269255
GO:0007200	0.187996	AGT	G-protein signaling, coupled to IP3 second messeng	1	110	+	0.187996	0.270618
GO:0051270	0.191075	TSPAN3	regulation of cell motility	1	112	+	0.191075	0.27376
GO:0009607	0.19139	C4A, KRT8	response to biotic stimulus	2	426	+	0.19139	0.27376
GO:0030030	0.192075	CLU, SEPT2	cell projection organization and biogenesis	2	427	+	0.192075	0.273874
GO:0007229	0.194142	PLP1	integrin-mediated signaling pathway	1	114	+	0.194142	0.275085
GO:0042692	0.194142	AGT	muscle cell differentiation	1	114	+	0.194142	0.275085
GO:0007269	0.195672	AGT	neurotransmitter secretion	1	115	+	0.195672	0.275526
GO:0045597	0.195672	CLU	positive regulation of cell differentiation	1	115	+	0.195672	0.275526
GO:0006968	0.198722	B2M	cellular defense response	1	117	+	0.198722	0.278822
GO:0016043	0.199247	AGT, APLP1, CLU, HBB, KRT8, PDIA3, PRDX1, SEPT2, SEPT7, TSPAN3	cellular component organization and biogenesis	10	3977	+	0.199247	0.278822
GO:0040012	0.203277	TSPAN3	regulation of locomotion	1	120	+	0.203277	0.282116
GO:0048609	0.203277	AGT	reproductive process in a multicellular organism	1	120	+	0.203277	0.282116
GO:0050793	0.203473	AGT, CLU, PDIA3, PLEKHB1	regulation of developmental process	4	1241	+	0.203473	0.282116
GO:0007242	0.204828	AGT, C4A, CD81, CHN2, DMPK, FLT1	intracellular signaling cascade	6	2124	+	0.204828	0.283126
GO:0051345	0.206299	AGT	positive regulation of hydrolase activity	1	122	+	0.206299	0.28429
GO:0051249	0.20931	CD81	regulation of lymphocyte activation	1	124	+	0.20931	0.287563
GO:0007584	0.210812	C4A	response to nutrient	1	125	+	0.210812	0.287876
GO:0048469	0.210812	PLP1	cell maturation	1	125	+	0.210812	0.287876
GO:0007218	0.2153	PCSK1N	neuropeptide signaling pathway	1	128	+	0.2153	0.292239
GO:0040011	0.2153	TSPAN3	locomotion	1	128	+	0.2153	0.292239
GO:0030182	0.216945	CLU, SEPT2	neuron differentiation	2	463	+	0.216945	0.29359
GO:0043405	0.219763	CD81	regulation of MAPK activity	1	131	+	0.219763	0.296516
GO:0009416	0.221245	PLEKHB1	response to light stimulus	1	132	+	0.221245	0.296747
GO:0016477	0.222519	FLT1, TSPAN3	cell migration	2	471	+	0.222519	0.296747
GO:0007548	0.222724	AGT	sex differentiation	1	133	+	0.222724	0.296747
GO:0051606	0.222724	PLEKHB1	detection of stimulus	1	133	+	0.222724	0.296747
GO:0019725	0.223217	AGT, PDIA3	cell homeostasis	2	472	+	0.223217	0.296747
GO:0007154	0.226315	AGT, ATF4, C4A, CD81, CHN2, DMPK, DTNA, FLT1, PCSK1N, PDIA3, PLEKHB1, PLP1, RANGAP1	cell communication	13	5578	+	0.226315	0.299331
GO:0051246	0.226709	APLP1, CD81	regulation of protein metabolic process	2	477	+	0.226709	0.299331
GO:0051046	0.227147	AGT	regulation of secretion	1	136	+	0.227147	0.299331
GO:0006575	0.230081	PCYOX1	amino acid derivative metabolic process	1	138	+	0.230081	0.302316
GO:0045055	0.231544	AGT	regulated secretory pathway	1	139	+	0.231544	0.303356
GO:0006869	0.233005	OSBPL3	lipid transport	1	140	+	0.233005	0.304388
GO:0006954	0.23651	C4A, CLU	inflammatory response	2	491	+	0.23651	0.308076
GO:0048511	0.240267	AGT	rhythmic process	1	145	+	0.240267	0.312071
GO:0006796	0.244154	CD81, DMPK, FLT1, KRT8	phosphate metabolic process	4	1341	+	0.244154	0.316211
GO:0018193	0.248894	CD81	peptidyl-amino acid modification	1	151	+	0.248894	0.321429
GO:0031667	0.257426	C4A	response to nutrient levels	1	157	+	0.257426	0.3315
GO:0016485	0.261656	PCSK1N	protein processing	1	160	+	0.261656	0.335038
GO:0048015	0.261656	AGT	phosphoinositide-mediated signaling	1	160	+	0.261656	0.335038
GO:0007160	0.265864	AGT	cell-matrix adhesion	1	163	+	0.265864	0.339331
GO:0048699	0.266765	CLU, SEPT2	generation of neurons	2	534	+	0.266765	0.339331
GO:0009314	0.267261	PLEKHB1	response to radiation	1	164	+	0.267261	0.339331
GO:0007267	0.268926	AGT, DTNA, PLP1	cell-cell signaling	3	957	+	0.268926	0.340489
GO:0031589	0.272824	AGT	cell-substrate adhesion	1	168	+	0.272824	0.344459
GO:0009991	0.274208	C4A	response to extracellular stimulus	1	169	+	0.274208	0.345242
GO:0001505	0.278346	AGT	regulation of neurotransmitter levels	1	172	+	0.278346	0.348511
GO:0006006	0.278346	ATF4	glucose metabolic process	1	172	+	0.278346	0.348511
GO:0016051	0.27972	ATF4	carbohydrate biosynthetic process	1	173	+	0.27972	0.349264
GO:0009308	0.284397	ATF4, PTS	amine metabolic process	2	559	+	0.284397	0.354125
GO:0006508	0.287135	C4A, CLU, PCYOX1	proteolysis	3	992	+	0.287135	0.356552
GO:0006810	0.295993	AGT, APLP1, HBB, HBE1, HBG2, OSBPL3, PCYOX1, PDIA3, PRDX1	transport	9	3867	+	0.295993	0.366545
GO:0016055	0.301365	C4A	Wnt receptor signaling pathway	1	189	+	0.301365	0.372165
GO:0006811	0.302178	PCYOX1	ion transport	1	1260	-	0.302178	0.372165
GO:0042493	0.309318	B2M	response to drug	1	195	+	0.309318	0.379923
GO:0006644	0.310635	CD81	phospholipid metabolic process	1	196	+	0.310635	0.380507
GO:0009628	0.312555	AGT, PLEKHB1	response to abiotic stimulus	2	599	+	0.312555	0.381824
GO:0001525	0.318486	FLT1	angiogenesis	1	202	+	0.318486	0.388021
GO:0007600	0.324417	GSTM2, PLEKHB1, TSPAN3	sensory perception	3	1063	+	0.324417	0.394184
GO:0006875	0.328819	AGT	metal ion homeostasis	1	210	+	0.328819	0.398462
GO:0007249	0.3352	C4A	I-kappaB kinase/NF-kappaB cascade	1	215	+	0.3352	0.405108
GO:0051603	0.351515	PCYOX1	proteolysis involved in cellular protein catabolic	1	228	+	0.351515	0.423693
GO:0044257	0.355225	PCYOX1	cellular protein catabolic process	1	231	+	0.355225	0.427026
GO:0006417	0.356457	APLP1	regulation of translation	1	232	+	0.356457	0.42737
GO:0007155	0.363433	AGT, APLP1, KRT8	cell adhesion	3	1137	+	0.363433	0.434581
GO:0005996	0.366231	ATF4	monosaccharide metabolic process	1	240	+	0.366231	0.436772
GO:0006916	0.367443	CLU	anti-apoptosis	1	241	+	0.367443	0.437064
GO:0008202	0.371064	OSBPL3	steroid metabolic process	1	244	+	0.371064	0.440212
GO:0015698	0.377055	PCYOX1	inorganic anion transport	1	249	+	0.377055	0.446149
GO:0006725	0.380623	PTS	aromatic compound metabolic process	1	252	+	0.380623	0.44755
GO:0048514	0.380623	FLT1	blood vessel morphogenesis	1	252	+	0.380623	0.44755
GO:0009887	0.38121	APLP1, FLT1	organ morphogenesis	2	698	+	0.38121	0.44755
GO:0006928	0.39073	FLT1, TSPAN3	cell motility	2	712	+	0.39073	0.457539
GO:0019222	0.394382	AGT, APLP1, ATF4, CD81, DTNA, HBB	regulation of metabolic process	6	3832	-	0.394382	0.460128
GO:0007389	0.395856	FLT1	pattern specification process	1	265	+	0.395856	0.460128
GO:0006643	0.397013	CD81	membrane lipid metabolic process	1	266	+	0.397013	0.460128
GO:0046649	0.397013	CD81	lymphocyte activation	1	266	+	0.397013	0.460128
GO:0048667	0.401618	CLU	neuron morphogenesis during differentiation	1	270	+	0.401618	0.46309
GO:0048812	0.401618	CLU	neurite morphogenesis	1	270	+	0.401618	0.46309
GO:0006897	0.406189	APLP1	endocytosis	1	274	+	0.406189	0.467169
GO:0030003	0.408462	AGT	cation homeostasis	1	276	+	0.408462	0.468591
GO:0008104	0.411089	CD81, PDIA3, PRDX1	protein localization	3	1228	+	0.411089	0.468913
GO:0031323	0.411324	AGT, APLP1, ATF4, CD81, DTNA, HBB	regulation of cellular metabolic process	6	3777	-	0.411324	0.468913
GO:0007169	0.411855	FLT1	transmembrane receptor protein tyrosine kinase sig	1	279	+	0.411855	0.468913
GO:0006464	0.414793	CD81, DMPK, FLT1, KRT8, PCSK1N	protein modification	5	2233	+	0.414793	0.471071
GO:0009409	0.417468	AGT	response to cold	1	284	+	0.417468	0.472921
GO:0045944	0.421922	ATF4	positive regulation of transcription from RNA poly	1	288	+	0.421922	0.476772
GO:0007166	0.426172	AGT, ATF4, C4A, FLT1, PCSK1N, PLP1	cell surface receptor linked signal transduction	6	2770	+	0.426172	0.480373
GO:0006886	0.428188	PDIA3, PRDX1	intracellular protein transport	2	768	+	0.428188	0.480645
GO:0006397	0.42854	APLP1	mRNA processing	1	294	+	0.42854	0.480645
GO:0051056	0.43073	DMPK	regulation of small GTPase mediated signal transdu	1	296	+	0.43073	0.481906
GO:0006820	0.436169	PCYOX1	anion transport	1	301	+	0.436169	0.485601
GO:0044237	0.43655	AGT, APLP1, ATF4, C4A, CD81, CLU, DMPK, DTNA, EEF1A1, FLT1, GSTM2, HBB, KRT8, OSBPL3, PCSK1N, PCYOX1, PLP1, PTS, RPL31	cellular metabolic process	19	9561	+	0.43655	0.485601
GO:0030097	0.43833	HBB	hemopoiesis	1	303	+	0.43833	0.485601
GO:0051707	0.43833	KRT8	response to other organism	1	303	+	0.43833	0.485601
GO:0030163	0.441557	PCYOX1	protein catabolic process	1	306	+	0.441557	0.48798
GO:0045321	0.445832	CD81	leukocyte activation	1	310	+	0.445832	0.491503
GO:0008152	0.45857	AGT, APLP1, ATF4, C4A, CD81, CLU, DMPK, DTNA, EEF1A1, FLT1, GSTM2, HBB, KRT8, OSBPL3, PCSK1N, PCYOX1, PLP1, PTS, RPL31, SEPT7, TSPAN3	metabolic process	21	10698	+	0.45857	0.504315
GO:0006091	0.470945	PCYOX1	generation of precursor metabolites and energy	1	929	-	0.470945	0.516668
GO:0006366	0.475093	ATF4	transcription from RNA polymerase II promoter	1	922	-	0.475093	0.519957
GO:0006873	0.478907	AGT	cell ion homeostasis	1	342	+	0.478907	0.521605
GO:0009266	0.478907	AGT	response to temperature stimulus	1	342	+	0.478907	0.521605
GO:0008285	0.481907	AGT	negative regulation of cell proliferation	1	345	+	0.481907	0.522355
GO:0016071	0.481907	APLP1	mRNA metabolic process	1	345	+	0.481907	0.522355
GO:0001501	0.494718	PRDX1	skeletal development	1	358	+	0.494718	0.534958
GO:0009987	0.503046	AGT, APLP1, ATF4, C4A, CD81, CHN2, CLU, DMPK, DTNA, EEF1A1, FAM107A, FLT1, GSTM2, HBB, KRT8, OSBPL3, PCSK1N, PCYOX1, PDIA3, PLEKHB1, PLP1, PRDX1, PTS, RANGAP1, RPL31, SEPT2, SEPT7, TSPAN3	cellular process	28	15042	-	0.503046	0.542665
GO:0050801	0.513829	AGT	ion homeostasis	1	378	+	0.513829	0.552978
GO:0043065	0.517566	PDIA3	positive regulation of apoptosis	1	382	+	0.517566	0.555677
GO:0019932	0.519424	AGT	second-messenger-mediated signaling	1	384	+	0.519424	0.556025
GO:0043068	0.520351	PDIA3	positive regulation of programmed cell death	1	385	+	0.520351	0.556025
GO:0051649	0.53303	AGT, PDIA3, PRDX1	establishment of cellular localization	3	1472	+	0.53303	0.566635
GO:0007010	0.533578	KRT8	cytoskeleton organization and biogenesis	1	827	-	0.533578	0.566635
GO:0045045	0.534041	AGT	secretory pathway	1	400	+	0.534041	0.566635
GO:0045893	0.5403	ATF4	positive regulation of transcription, DNA-dependen	1	407	+	0.5403	0.571933
GO:0009056	0.543679	PCYOX1, PTS	catabolic process	2	954	+	0.543679	0.574166
GO:0016192	0.548966	APLP1	vesicle-mediated transport	1	803	-	0.548966	0.578398
GO:0007049	0.551738	SEPT2, SEPT7	cell cycle	2	968	+	0.551738	0.578621
GO:0042592	0.551738	AGT, PDIA3	homeostatic process	2	968	+	0.551738	0.578621
GO:0016044	0.55859	APLP1	membrane organization and biogenesis	1	428	+	0.55859	0.584451
GO:0044265	0.56284	PCYOX1	cellular macromolecule catabolic process	1	433	+	0.56284	0.587537
GO:0007186	0.569061	AGT, ATF4, PCSK1N	G-protein coupled receptor protein signaling pathw	3	1768	-	0.569061	0.592663
GO:0007167	0.573705	FLT1	enzyme linked receptor protein signaling pathway	1	446	+	0.573705	0.596126
GO:0007608	0.597006	GSTM2	sensory perception of smell	1	475	+	0.597006	0.618616
GO:0015031	0.598087	PDIA3, PRDX1	protein transport	2	1052	+	0.598087	0.618616
GO:0044262	0.60475	ATF4	cellular carbohydrate metabolic process	1	485	+	0.60475	0.62408
GO:0006066	0.609328	ATF4	alcohol metabolic process	1	491	+	0.609328	0.627372
GO:0045941	0.610842	ATF4	positive regulation of transcription	1	493	+	0.610842	0.627501
GO:0046907	0.614494	PDIA3, PRDX1	intracellular transport	2	1179	-	0.614494	0.629822
GO:0006357	0.619473	ATF4	regulation of transcription from RNA polymerase II	1	697	-	0.619473	0.633488
GO:0009790	0.623486	FLT1	embryonic development	1	510	+	0.623486	0.636153
GO:0005975	0.628366	ATF4	carbohydrate metabolic process	1	684	-	0.628366	0.639644
GO:0006118	0.629738	PCYOX1	electron transport	1	682	-	0.629738	0.639644
GO:0045184	0.631303	PDIA3, PRDX1	establishment of protein localization	2	1147	-	0.631303	0.639796
GO:0007264	0.654602	DMPK	small GTPase mediated signal transduction	1	646	-	0.654602	0.661849
GO:0046903	0.655992	AGT	secretion	1	644	-	0.655992	0.661849
GO:0007610	0.70644	AGT	behavior	1	572	-	0.70644	0.71116
GO:0006396	0.722656	APLP1	RNA processing	1	549	-	0.722656	0.725868
GO:0007606	0.73253	GSTM2	sensory perception of chemical stimulus	1	535	-	0.73253	0.734154
GO:0008150	0.983154	AGT, APLP1, ATF4, B2M, C4A, CD81, CHN2, CLU, DMPK, DTNA, EEF1A1, FAM107A, FLT1, GSTM2, HBB, HBE1, HBG2, HLA-B, KRT8, LIMS2, OSBPL3, PCSK1N, PCYOX1, PDIA3, PLEKHB1, PLP1, PRDX1, PTS, RANGAP1, RPL31, SEPT2, SEPT7, TSPAN3	biological_process	33	17493	+	0.983154	0.983154
