# Supplementary material for: A computational analysis of protein-protein interaction networks in neurodegenerative diseases
Source: BMC Syst Biol. 2008 Jun 20;2:52. doi: 10.1186/1752-0509-2-52 (PMC2443111; doi:10.1186/1752-0509-2-52)
Supplement: Additional file 5 — msblood. [file 1752-0509-2-52-S5.net]

*Vertices 205
1 "" x_fact 1 y_fact 1 ic Orange
2 "" x_fact 1 y_fact 1 ic Orange
3 "" x_fact 1 y_fact 1 ic Orange
4 "" x_fact 1 y_fact 1 ic Orange
5 "" x_fact 1 y_fact 1 ic Orange
6 "" x_fact 1 y_fact 1 ic Orange
7 "" x_fact 1 y_fact 1 ic Orange
8 "" x_fact 1 y_fact 1 ic Orange
9 "" x_fact 1 y_fact 1 ic Orange
10 "" x_fact 1 y_fact 1 ic Orange
11 "ATM" x_fact 2 y_fact 2 ic Purple
12 "" x_fact 1 y_fact 1 ic Orange
13 "" x_fact 1 y_fact 1 ic Orange
14 "" x_fact 1 y_fact 1 ic Orange
15 "" x_fact 1 y_fact 1 ic Orange
16 "" x_fact 1 y_fact 1 ic Orange
17 "" x_fact 1 y_fact 1 ic Orange
18 "" x_fact 1 y_fact 1 ic Orange
19 "" x_fact 1 y_fact 1 ic Orange
20 "BCL2" x_fact 2 y_fact 2 ic Purple
21 "" x_fact 1 y_fact 1 ic Orange
22 "" x_fact 1 y_fact 1 ic Orange
23 "" x_fact 1 y_fact 1 ic Orange
24 "" x_fact 1 y_fact 1 ic Orange
25 "" x_fact 1 y_fact 1 ic Green
26 "" x_fact 1 y_fact 1 ic Orange
27 "" x_fact 1 y_fact 1 ic Orange
28 "" x_fact 1 y_fact 1 ic Orange
29 "" x_fact 1 y_fact 1 ic Orange
30 "" x_fact 1 y_fact 1 ic Orange
31 "BRF" x_fact 2 y_fact 2 ic Purple
32 "" x_fact 1 y_fact 1 ic Orange
33 "" x_fact 1 y_fact 1 ic Orange
34 "" x_fact 1 y_fact 1 ic Orange
35 "" x_fact 1 y_fact 1 ic Orange
36 "" x_fact 1 y_fact 1 ic Green
37 "" x_fact 1 y_fact 1 ic Green
38 "CCL3" x_fact 2 y_fact 2 ic Purple
39 "" x_fact 1 y_fact 1 ic Orange
40 "" x_fact 1 y_fact 1 ic Green
41 "" x_fact 1 y_fact 1 ic Green
42 "CCR7" x_fact 2 y_fact 2 ic Purple
43 "" x_fact 1 y_fact 1 ic Orange
44 "" x_fact 1 y_fact 1 ic Orange
45 "" x_fact 1 y_fact 1 ic Orange
46 "" x_fact 1 y_fact 1 ic Orange
47 "" x_fact 1 y_fact 1 ic Orange
48 "" x_fact 1 y_fact 1 ic Orange
49 "" x_fact 1 y_fact 1 ic Orange
50 "" x_fact 1 y_fact 1 ic Orange
51 "" x_fact 1 y_fact 1 ic Orange
52 "CKS2" x_fact 2 y_fact 2 ic Purple
53 "" x_fact 1 y_fact 1 ic Green
54 "" x_fact 1 y_fact 1 ic Green
55 "COG3" x_fact 2 y_fact 2 ic Purple
56 "" x_fact 1 y_fact 1 ic Orange
57 "" x_fact 1 y_fact 1 ic Orange
58 "" x_fact 1 y_fact 1 ic Orange
59 "" x_fact 1 y_fact 1 ic Orange
60 "" x_fact 1 y_fact 1 ic Orange
61 "" x_fact 1 y_fact 1 ic Orange
62 "" x_fact 1 y_fact 1 ic Green
63 "" x_fact 1 y_fact 1 ic Orange
64 "" x_fact 1 y_fact 1 ic Orange
65 "DNAJA1" x_fact 2 y_fact 2 ic Purple
66 "DNTT" x_fact 2 y_fact 2 ic Purple
67 "" x_fact 1 y_fact 1 ic Orange
68 "" x_fact 1 y_fact 1 ic Orange
69 "" x_fact 1 y_fact 1 ic Orange
70 "" x_fact 1 y_fact 1 ic Orange
71 "" x_fact 1 y_fact 1 ic Orange
72 "" x_fact 1 y_fact 1 ic Orange
73 "" x_fact 1 y_fact 1 ic Orange
74 "" x_fact 1 y_fact 1 ic Green
75 "" x_fact 1 y_fact 1 ic Green
76 "" x_fact 1 y_fact 1 ic Orange
77 "" x_fact 1 y_fact 1 ic Orange
78 "" x_fact 1 y_fact 1 ic Orange
79 "" x_fact 1 y_fact 1 ic Orange
80 "" x_fact 1 y_fact 1 ic Orange
81 "" x_fact 1 y_fact 1 ic Orange
82 "" x_fact 1 y_fact 1 ic Orange
83 "" x_fact 1 y_fact 1 ic Orange
84 "" x_fact 1 y_fact 1 ic Orange
85 "" x_fact 1 y_fact 1 ic Orange
86 "" x_fact 1 y_fact 1 ic Orange
87 "" x_fact 1 y_fact 1 ic Orange
88 "" x_fact 1 y_fact 1 ic Orange
89 "" x_fact 1 y_fact 1 ic Green
90 "" x_fact 1 y_fact 1 ic Orange
91 "" x_fact 1 y_fact 1 ic Orange
92 "" x_fact 1 y_fact 1 ic Orange
93 "" x_fact 1 y_fact 1 ic Orange
94 "" x_fact 1 y_fact 1 ic Orange
95 "HIST1H1C" x_fact 2 y_fact 2 ic Purple
96 "" x_fact 1 y_fact 1 ic Orange
97 "" x_fact 1 y_fact 1 ic Orange
98 "HLA-DRA" x_fact 2 y_fact 2 ic Purple
99 "" x_fact 1 y_fact 1 ic Orange
100 "" x_fact 1 y_fact 1 ic Orange
101 "" x_fact 1 y_fact 1 ic Orange
102 "" x_fact 1 y_fact 1 ic Orange
103 "" x_fact 1 y_fact 1 ic Orange
104 "" x_fact 1 y_fact 1 ic Orange
105 "" x_fact 1 y_fact 1 ic Orange
106 "" x_fact 1 y_fact 1 ic Orange
107 "" x_fact 1 y_fact 1 ic Orange
108 "IKBKE" x_fact 2 y_fact 2 ic Purple
109 "" x_fact 1 y_fact 1 ic Orange
110 "IL7R" x_fact 2 y_fact 2 ic Purple
111 "" x_fact 1 y_fact 1 ic Orange
112 "ITGA6" x_fact 2 y_fact 2 ic Purple
113 "" x_fact 1 y_fact 1 ic Orange
114 "" x_fact 1 y_fact 1 ic Orange
115 "" x_fact 1 y_fact 1 ic Orange
116 "" x_fact 1 y_fact 1 ic Orange
117 "JUN" x_fact 2 y_fact 2 ic Purple
118 "" x_fact 1 y_fact 1 ic Orange
119 "" x_fact 1 y_fact 1 ic Orange
120 "" x_fact 1 y_fact 1 ic Orange
121 "" x_fact 1 y_fact 1 ic Orange
122 "" x_fact 1 y_fact 1 ic Orange
123 "" x_fact 1 y_fact 1 ic Orange
124 "" x_fact 1 y_fact 1 ic Orange
125 "" x_fact 1 y_fact 1 ic Orange
126 "" x_fact 1 y_fact 1 ic Orange
127 "" x_fact 1 y_fact 1 ic Orange
128 "" x_fact 1 y_fact 1 ic Orange
129 "" x_fact 1 y_fact 1 ic Orange
130 "" x_fact 1 y_fact 1 ic Orange
131 "" x_fact 1 y_fact 1 ic Orange
132 "" x_fact 1 y_fact 1 ic Green
133 "" x_fact 1 y_fact 1 ic Green
134 "" x_fact 1 y_fact 1 ic Orange
135 "" x_fact 1 y_fact 1 ic Orange
136 "" x_fact 1 y_fact 1 ic Green
137 "" x_fact 1 y_fact 1 ic Green
138 "" x_fact 1 y_fact 1 ic Orange
139 "" x_fact 1 y_fact 1 ic Orange
140 "" x_fact 1 y_fact 1 ic Green
141 "PAFAH1B1" x_fact 2 y_fact 2 ic Purple
142 "" x_fact 1 y_fact 1 ic Green
143 "" x_fact 1 y_fact 1 ic Green
144 "" x_fact 1 y_fact 1 ic Orange
145 "" x_fact 1 y_fact 1 ic Orange
146 "" x_fact 1 y_fact 1 ic Orange
147 "" x_fact 1 y_fact 1 ic Orange
148 "" x_fact 1 y_fact 1 ic Orange
149 "" x_fact 1 y_fact 1 ic Orange
150 "PPP2R5C" x_fact 2 y_fact 2 ic Purple
151 "" x_fact 1 y_fact 1 ic Orange
152 "" x_fact 1 y_fact 1 ic Orange
153 "" x_fact 1 y_fact 1 ic Orange
154 "" x_fact 1 y_fact 1 ic Orange
155 "" x_fact 1 y_fact 1 ic Orange
156 "" x_fact 1 y_fact 1 ic Orange
157 "" x_fact 1 y_fact 1 ic Orange
158 "" x_fact 1 y_fact 1 ic Orange
159 "" x_fact 1 y_fact 1 ic Orange
160 "" x_fact 1 y_fact 1 ic Orange
161 "" x_fact 1 y_fact 1 ic Orange
162 "" x_fact 1 y_fact 1 ic Orange
163 "" x_fact 1 y_fact 1 ic Orange
164 "" x_fact 1 y_fact 1 ic Orange
165 "" x_fact 1 y_fact 1 ic Orange
166 "SCYE1" x_fact 2 y_fact 2 ic Purple
167 "SERPINH1" x_fact 2 y_fact 2 ic Purple
168 "" x_fact 1 y_fact 1 ic Orange
169 "" x_fact 1 y_fact 1 ic Orange
170 "" x_fact 1 y_fact 1 ic Orange
171 "" x_fact 1 y_fact 1 ic Orange
172 "" x_fact 1 y_fact 1 ic Orange
173 "" x_fact 1 y_fact 1 ic Orange
174 "SMAD7" x_fact 2 y_fact 2 ic Purple
175 "" x_fact 1 y_fact 1 ic Orange
176 "" x_fact 1 y_fact 1 ic Orange
177 "SPTAN1" x_fact 2 y_fact 2 ic Purple
178 "" x_fact 1 y_fact 1 ic Orange
179 "SPTBN1" x_fact 2 y_fact 2 ic Purple
180 "" x_fact 1 y_fact 1 ic Orange
181 "" x_fact 1 y_fact 1 ic Orange
182 "" x_fact 1 y_fact 1 ic Orange
183 "" x_fact 1 y_fact 1 ic Orange
184 "TCF7" x_fact 2 y_fact 2 ic Purple
185 "" x_fact 1 y_fact 1 ic Orange
186 "" x_fact 1 y_fact 1 ic Orange
187 "" x_fact 1 y_fact 1 ic Orange
188 "" x_fact 1 y_fact 1 ic Orange
189 "TIMP1" x_fact 2 y_fact 2 ic Purple
190 "TNFRSF7" x_fact 2 y_fact 2 ic Purple
191 "" x_fact 1 y_fact 1 ic Orange
192 "" x_fact 1 y_fact 1 ic Orange
193 "" x_fact 1 y_fact 1 ic Orange
194 "" x_fact 1 y_fact 1 ic Orange
195 "" x_fact 1 y_fact 1 ic Orange
196 "TRA2A" x_fact 2 y_fact 2 ic Purple
197 "" x_fact 1 y_fact 1 ic Orange
198 "" x_fact 1 y_fact 1 ic Orange
199 "" x_fact 1 y_fact 1 ic Orange
200 "" x_fact 1 y_fact 1 ic Orange
201 "" x_fact 1 y_fact 1 ic Orange
202 "" x_fact 1 y_fact 1 ic Orange
203 "XPC" x_fact 2 y_fact 2 ic Purple
204 "" x_fact 1 y_fact 1 ic Orange
205 "ZAP70" x_fact 2 y_fact 2 ic Purple
*Edges
45 121 1
80 1 1
71 154 1
167 49 1
201 139 1
11 7 1
1 34 1
161 56 1
117 180 1
117 79 1
169 83 1
99 47 1
112 46 1
202 125 1
80 90 1
177 178 1
112 49 1
180 139 1
159 156 1
91 202 1
130 159 1
117 171 1
201 117 1
98 100 1
70 116 1
117 64 1
57 205 1
50 192 1
90 158 1
172 163 1
177 118 1
11 67 1
166 77 1
13 131 1
11 71 1
117 135 1
157 116 1
195 194 1
117 139 1
25 38 1
204 71 1
11 192 1
57 34 1
205 34 1
74 38 1
171 176 1
201 64 1
21 14 1
201 192 1
120 145 1
172 56 1
85 183 1
51 155 1
187 177 1
37 42 1
127 117 1
201 173 1
129 117 1
166 116 1
60 70 1
177 3 1
119 112 1
130 8 1
2 205 1
13 21 1
156 139 1
142 143 1
65 73 1
159 14 1
172 139 1
98 47 1
20 23 1
199 190 1
31 183 1
19 18 1
40 38 1
147 159 1
169 35 1
90 205 1
152 205 1
113 112 1
204 11 1
113 49 1
51 192 1
117 162 1
20 155 1
98 101 1
197 182 1
20 27 1
127 8 1
20 22 1
172 171 1
23 131 1
152 115 1
205 61 1
90 34 1
1 11 1
59 184 1
22 21 1
193 20 1
31 192 1
202 156 1
112 114 1
23 21 1
21 18 1
121 83 1
177 138 1
21 16 1
158 205 1
60 157 1
110 115 1
152 121 1
205 145 1
20 102 1
81 11 1
120 121 1
120 202 1
202 145 1
70 77 1
161 183 1
133 189 1
46 49 1
173 68 1
120 205 1
192 180 1
91 66 1
202 35 1
20 26 1
202 34 1
167 33 1
124 117 1
23 16 1
55 53 1
56 78 1
11 6 1
65 103 1
20 16 1
77 157 1
64 56 1
20 21 1
165 117 1
20 151 1
59 12 1
77 116 1
90 110 1
30 192 1
9 172 1
92 12 1
56 139 1
65 105 1
30 81 1
195 117 1
142 141 1
132 189 1
4 11 1
20 15 1
20 84 1
199 130 1
34 145 1
117 183 1
177 181 1
153 185 1
156 14 1
32 135 1
65 122 1
159 8 1
89 196 1
179 172 1
147 13 1
96 97 1
147 21 1
18 16 1
131 26 1
15 106 1
21 131 1
20 24 1
65 104 1
134 154 1
117 72 1
50 52 1
177 168 1
198 190 1
91 204 1
117 87 1
190 191 1
166 70 1
9 192 1
117 32 1
39 192 1
20 14 1
99 98 1
91 134 1
10 85 1
173 160 1
159 160 1
90 35 1
58 117 1
62 141 1
90 202 1
113 46 1
117 194 1
143 141 1
140 141 1
185 180 1
92 192 1
117 88 1
36 42 1
113 48 1
188 174 1
20 147 1
192 56 1
177 179 1
20 186 1
65 106 1
192 148 1
150 148 1
163 174 1
68 171 1
60 77 1
137 141 1
51 11 1
134 11 1
152 202 1
30 154 1
166 60 1
65 107 1
90 200 1
12 174 1
177 76 1
30 64 1
21 24 1
188 176 1
11 164 1
108 182 1
97 48 1
161 139 1
117 82 1
173 172 1
115 156 1
136 95 1
22 131 1
117 86 1
205 200 1
170 202 1
166 128 1
20 148 1
173 117 1
163 12 1
117 8 1
1 159 1
169 114 1
21 28 1
129 192 1
20 129 1
20 19 1
117 94 1
173 180 1
171 56 1
165 159 1
171 188 1
192 139 1
139 14 1
113 43 1
70 157 1
85 8 1
1 192 1
130 192 1
31 159 1
106 14 1
85 139 1
59 92 1
172 176 1
45 169 1
123 203 1
187 80 1
144 174 1
205 35 1
92 117 1
30 11 1
192 183 1
117 185 1
21 192 1
117 56 1
9 117 1
44 205 1
4 56 1
177 80 1
31 146 1
20 131 1
121 205 1
55 54 1
117 69 1
39 150 1
20 13 1
123 122 1
170 120 1
60 116 1
169 205 1
13 186 1
41 38 1
85 17 1
59 56 1
90 156 1
170 205 1
176 174 1
166 157 1
117 17 1
20 156 1
153 203 1
117 10 1
117 78 1
155 21 1
134 71 1
110 109 1
85 159 1
59 118 1
121 34 1
98 48 1
93 11 1
21 186 1
201 180 1
175 174 1
90 50 1
199 182 1
121 156 1
68 174 1
203 63 1
30 134 1
8 128 1
30 159 1
169 34 1
179 173 1
45 205 1
43 112 1
173 171 1
172 160 1
162 192 1
21 26 1
21 84 1
199 197 1
117 159 1
20 28 1
161 85 1
56 135 1
130 117 1
30 78 1
117 85 1
150 149 1
98 96 1
173 188 1
197 190 1
5 11 1
72 8 1
18 131 1
20 18 1
31 160 1
129 8 1
30 71 1
21 102 1
17 8 1
29 112 1
172 68 1
193 192 1
126 117 1
172 188 1
20 192 1
117 111 1
159 183 1
117 125 1
64 14 1
45 170 1
120 34 1
83 205 1
151 84 1
117 161 1
19 21 1
205 128 1
75 196 1
131 16 1
202 205 1
98 97 1
71 8 1
57 1 1
107 192 1
156 125 1
11 154 1
