# Supplementary material for: A computational analysis of protein-protein interaction networks in neurodegenerative diseases
Source: BMC Syst Biol. 2008 Jun 20;2:52. doi: 10.1186/1752-0509-2-52 (PMC2443111; doi:10.1186/1752-0509-2-52)
Supplement: Additional file 6 — msbrain. [file 1752-0509-2-52-S6.net]

*Vertices 148
1 "" x_fact 1 y_fact 1 ic Orange
2 "" x_fact 1 y_fact 1 ic Green
3 "" x_fact 1 y_fact 1 ic Green
4 "" x_fact 1 y_fact 1 ic Orange
5 "" x_fact 1 y_fact 1 ic Orange
6 "" x_fact 1 y_fact 1 ic Green
7 "" x_fact 1 y_fact 1 ic Orange
8 "" x_fact 1 y_fact 1 ic Orange
9 "CAMK2B" x_fact 2 y_fact 2 ic Purple
10 "" x_fact 1 y_fact 1 ic Orange
11 "CAMK2G" x_fact 2 y_fact 2 ic Purple
12 "" x_fact 1 y_fact 1 ic Orange
13 "" x_fact 1 y_fact 1 ic Orange
14 "CDH18" x_fact 2 y_fact 2 ic Purple
15 "" x_fact 1 y_fact 1 ic Orange
16 "CDH6" x_fact 2 y_fact 2 ic Purple
17 "" x_fact 1 y_fact 1 ic Green
18 "" x_fact 1 y_fact 1 ic Orange
19 "" x_fact 1 y_fact 1 ic Green
20 "" x_fact 1 y_fact 1 ic Orange
21 "" x_fact 1 y_fact 1 ic Orange
22 "DNM1" x_fact 2 y_fact 2 ic Purple
23 "EFNA1" x_fact 2 y_fact 2 ic Purple
24 "" x_fact 1 y_fact 1 ic Orange
25 "" x_fact 1 y_fact 1 ic Green
26 "EIF4E" x_fact 2 y_fact 2 ic Purple
27 "" x_fact 1 y_fact 1 ic Green
28 "" x_fact 1 y_fact 1 ic Green
29 "" x_fact 1 y_fact 1 ic Green
30 "" x_fact 1 y_fact 1 ic Green
31 "" x_fact 1 y_fact 1 ic Green
32 "ENSP00000229922" x_fact 2 y_fact 2 ic Purple
33 "" x_fact 1 y_fact 1 ic Orange
34 "" x_fact 1 y_fact 1 ic Green
35 "" x_fact 1 y_fact 1 ic Orange
36 "" x_fact 1 y_fact 1 ic Orange
37 "" x_fact 1 y_fact 1 ic Orange
38 "" x_fact 1 y_fact 1 ic Orange
39 "" x_fact 1 y_fact 1 ic Orange
40 "" x_fact 1 y_fact 1 ic Orange
41 "" x_fact 1 y_fact 1 ic Orange
42 "EPHB6" x_fact 2 y_fact 2 ic Purple
43 "" x_fact 1 y_fact 1 ic Orange
44 "" x_fact 1 y_fact 1 ic Green
45 "" x_fact 1 y_fact 1 ic Orange
46 "ERBB3" x_fact 2 y_fact 2 ic Purple
47 "" x_fact 1 y_fact 1 ic Orange
48 "FGF9" x_fact 2 y_fact 2 ic Purple
49 "" x_fact 1 y_fact 1 ic Orange
50 "" x_fact 1 y_fact 1 ic Orange
51 "" x_fact 1 y_fact 1 ic Orange
52 "" x_fact 1 y_fact 1 ic Orange
53 "" x_fact 1 y_fact 1 ic Orange
54 "" x_fact 1 y_fact 1 ic Orange
55 "GNAI1" x_fact 2 y_fact 2 ic Purple
56 "" x_fact 1 y_fact 1 ic Orange
57 "GPR51" x_fact 2 y_fact 2 ic Purple
58 "" x_fact 1 y_fact 1 ic Orange
59 "" x_fact 1 y_fact 1 ic Orange
60 "" x_fact 1 y_fact 1 ic Orange
61 "" x_fact 1 y_fact 1 ic Orange
62 "" x_fact 1 y_fact 1 ic Orange
63 "" x_fact 1 y_fact 1 ic Orange
64 "HBA1" x_fact 2 y_fact 2 ic Purple
65 "" x_fact 1 y_fact 1 ic Green
66 "" x_fact 1 y_fact 1 ic Green
67 "HCN2" x_fact 2 y_fact 2 ic Purple
68 "" x_fact 1 y_fact 1 ic Orange
69 "" x_fact 1 y_fact 1 ic Orange
70 "IL6R" x_fact 2 y_fact 2 ic Purple
71 "" x_fact 1 y_fact 1 ic Orange
72 "JAM3" x_fact 2 y_fact 2 ic Purple
73 "" x_fact 1 y_fact 1 ic Orange
74 "" x_fact 1 y_fact 1 ic Orange
75 "KCNAB2" x_fact 2 y_fact 2 ic Purple
76 "" x_fact 1 y_fact 1 ic Green
77 "KIF3C" x_fact 2 y_fact 2 ic Purple
78 "" x_fact 1 y_fact 1 ic Orange
79 "" x_fact 1 y_fact 1 ic Orange
80 "" x_fact 1 y_fact 1 ic Green
81 "" x_fact 1 y_fact 1 ic Green
82 "" x_fact 1 y_fact 1 ic Orange
83 "NCAM1" x_fact 2 y_fact 2 ic Purple
84 "" x_fact 1 y_fact 1 ic Green
85 "" x_fact 1 y_fact 1 ic Orange
86 "" x_fact 1 y_fact 1 ic Orange
87 "" x_fact 1 y_fact 1 ic Orange
88 "NSF" x_fact 2 y_fact 2 ic Purple
89 "" x_fact 1 y_fact 1 ic Orange
90 "" x_fact 1 y_fact 1 ic Orange
91 "" x_fact 1 y_fact 1 ic Orange
92 "" x_fact 1 y_fact 1 ic Orange
93 "" x_fact 1 y_fact 1 ic Orange
94 "PLK2" x_fact 2 y_fact 2 ic Purple
95 "" x_fact 1 y_fact 1 ic Green
96 "PPFIA3" x_fact 2 y_fact 2 ic Purple
97 "" x_fact 1 y_fact 1 ic Orange
98 "PSEN1" x_fact 2 y_fact 2 ic Purple
99 "" x_fact 1 y_fact 1 ic Orange
100 "" x_fact 1 y_fact 1 ic Orange
101 "" x_fact 1 y_fact 1 ic Orange
102 "" x_fact 1 y_fact 1 ic Orange
103 "PTPRB" x_fact 2 y_fact 2 ic Purple
104 "" x_fact 1 y_fact 1 ic Orange
105 "" x_fact 1 y_fact 1 ic Orange
106 "" x_fact 1 y_fact 1 ic Green
107 "" x_fact 1 y_fact 1 ic Orange
108 "" x_fact 1 y_fact 1 ic Orange
109 "" x_fact 1 y_fact 1 ic Orange
110 "" x_fact 1 y_fact 1 ic Orange
111 "SCN1B" x_fact 2 y_fact 2 ic Purple
112 "SH3GL3" x_fact 2 y_fact 2 ic Purple
113 "" x_fact 1 y_fact 1 ic Orange
114 "" x_fact 1 y_fact 1 ic Green
115 "SNAP25" x_fact 2 y_fact 2 ic Purple
116 "SNAP91" x_fact 2 y_fact 2 ic Purple
117 "" x_fact 1 y_fact 1 ic Orange
118 "" x_fact 1 y_fact 1 ic Orange
119 "SNPH" x_fact 2 y_fact 2 ic Purple
120 "STMN2" x_fact 2 y_fact 2 ic Purple
121 "" x_fact 1 y_fact 1 ic Orange
122 "" x_fact 1 y_fact 1 ic Orange
123 "" x_fact 1 y_fact 1 ic Orange
124 "" x_fact 1 y_fact 1 ic Orange
125 "" x_fact 1 y_fact 1 ic Orange
126 "STXBP1" x_fact 2 y_fact 2 ic Purple
127 "" x_fact 1 y_fact 1 ic Orange
128 "SYNJ2" x_fact 2 y_fact 2 ic Purple
129 "" x_fact 1 y_fact 1 ic Orange
130 "SYT1" x_fact 2 y_fact 2 ic Purple
131 "" x_fact 1 y_fact 1 ic Orange
132 "" x_fact 1 y_fact 1 ic Orange
133 "TGFB3" x_fact 2 y_fact 2 ic Purple
134 "" x_fact 1 y_fact 1 ic Green
135 "" x_fact 1 y_fact 1 ic Green
136 "" x_fact 1 y_fact 1 ic Green
137 "THY1" x_fact 2 y_fact 2 ic Purple
138 "" x_fact 1 y_fact 1 ic Orange
139 "" x_fact 1 y_fact 1 ic Green
140 "" x_fact 1 y_fact 1 ic Orange
141 "" x_fact 1 y_fact 1 ic Orange
142 "" x_fact 1 y_fact 1 ic Orange
143 "" x_fact 1 y_fact 1 ic Orange
144 "" x_fact 1 y_fact 1 ic Orange
145 "" x_fact 1 y_fact 1 ic Orange
146 "" x_fact 1 y_fact 1 ic Orange
147 "" x_fact 1 y_fact 1 ic Orange
148 "" x_fact 1 y_fact 1 ic Orange
*Edges
20 116 1
99 59 1
108 115 1
126 122 1
135 2 1
140 123 1
12 115 1
131 122 1
113 4 1
97 75 1
1 79 1
117 88 1
143 56 1
93 45 1
34 32 1
108 130 1
24 93 1
4 20 1
49 48 1
99 46 1
92 97 1
141 121 1
7 5 1
9 1 1
102 88 1
51 48 1
58 128 1
58 101 1
101 71 1
41 23 1
101 53 1
43 126 1
113 93 1
134 136 1
47 46 1
138 115 1
140 115 1
54 88 1
89 97 1
89 75 1
18 126 1
60 88 1
118 88 1
12 122 1
133 136 1
68 115 1
113 24 1
125 142 1
110 130 1
85 47 1
65 64 1
96 108 1
99 78 1
58 24 1
3 26 1
22 53 1
118 122 1
124 115 1
23 35 1
62 63 1
45 46 1
58 41 1
124 130 1
105 88 1
93 46 1
78 137 1
62 9 1
114 94 1
11 109 1
85 45 1
19 94 1
113 49 1
25 26 1
143 126 1
58 49 1
87 130 1
134 133 1
82 33 1
85 46 1
11 8 1
125 117 1
91 46 1
146 78 1
80 31 1
84 111 1
4 116 1
101 12 1
135 134 1
58 59 1
23 38 1
130 123 1
59 46 1
26 95 1
24 46 1
33 23 1
144 88 1
80 26 1
15 92 1
5 20 1
140 122 1
92 72 1
11 1 1
15 103 1
24 45 1
14 16 1
115 122 1
125 141 1
126 115 1
58 45 1
71 69 1
124 142 1
99 53 1
63 79 1
53 137 1
71 70 1
27 26 1
125 127 1
74 75 1
26 28 1
115 121 1
62 53 1
102 144 1
99 93 1
23 40 1
101 24 1
46 100 1
117 121 1
58 93 1
50 48 1
39 23 1
135 136 1
107 46 1
47 86 1
24 100 1
127 115 1
19 98 1
30 26 1
36 23 1
77 76 1
88 122 1
59 45 1
7 116 1
78 93 1
56 88 1
101 59 1
130 122 1
102 122 1
82 40 1
146 130 1
141 122 1
80 30 1
22 7 1
2 133 1
129 128 1
125 104 1
73 75 1
101 78 1
6 57 1
141 142 1
132 126 1
4 5 1
145 88 1
11 63 1
30 25 1
58 99 1
139 57 1
22 93 1
147 115 1
53 93 1
23 37 1
124 126 1
118 121 1
117 122 1
113 45 1
86 46 1
61 60 1
29 26 1
5 116 1
58 46 1
141 123 1
115 123 1
113 46 1
106 120 1
101 46 1
58 113 1
53 37 1
22 112 1
11 79 1
53 83 1
61 88 1
85 24 1
22 20 1
130 115 1
52 48 1
102 145 1
135 133 1
43 115 1
78 89 1
122 119 1
115 142 1
16 17 1
10 9 1
26 31 1
70 69 1
46 13 1
58 22 1
125 115 1
44 64 1
63 9 1
126 123 1
141 115 1
99 113 1
145 144 1
66 67 1
131 115 1
7 20 1
146 115 1
82 42 1
104 88 1
148 115 1
90 46 1
117 56 1
81 26 1
58 102 1
102 53 1
53 63 1
99 101 1
55 107 1
10 63 1
101 113 1
21 103 1
