# Supplementary material for: A computational analysis of protein-protein interaction networks in neurodegenerative diseases
Source: BMC Syst Biol. 2008 Jun 20;2:52. doi: 10.1186/1752-0509-2-52 (PMC2443111; doi:10.1186/1752-0509-2-52)
Supplement: Additional file 7 — adblood. [file 1752-0509-2-52-S7.net]

*Vertices 96
1 "AKT1" x_fact 2 y_fact 2 ic Purple
2 "" x_fact 1 y_fact 1 ic Orange
3 "ATF3" x_fact 2 y_fact 2 ic Purple
4 "" x_fact 1 y_fact 1 ic Orange
5 "" x_fact 1 y_fact 1 ic Orange
6 "" x_fact 1 y_fact 1 ic Orange
7 "CD151" x_fact 2 y_fact 2 ic Purple
8 "" x_fact 1 y_fact 1 ic Orange
9 "" x_fact 1 y_fact 1 ic Orange
10 "" x_fact 1 y_fact 1 ic Orange
11 "" x_fact 1 y_fact 1 ic Green
12 "" x_fact 1 y_fact 1 ic Green
13 "" x_fact 1 y_fact 1 ic Orange
14 "" x_fact 1 y_fact 1 ic Orange
15 "" x_fact 1 y_fact 1 ic Green
16 "" x_fact 1 y_fact 1 ic Orange
17 "" x_fact 1 y_fact 1 ic Green
18 "" x_fact 1 y_fact 1 ic Orange
19 "" x_fact 1 y_fact 1 ic Orange
20 "" x_fact 1 y_fact 1 ic Orange
21 "" x_fact 1 y_fact 1 ic Orange
22 "" x_fact 1 y_fact 1 ic Orange
23 "" x_fact 1 y_fact 1 ic Orange
24 "" x_fact 1 y_fact 1 ic Orange
25 "" x_fact 1 y_fact 1 ic Orange
26 "" x_fact 1 y_fact 1 ic Orange
27 "" x_fact 1 y_fact 1 ic Orange
28 "" x_fact 1 y_fact 1 ic Orange
29 "" x_fact 1 y_fact 1 ic Orange
30 "" x_fact 1 y_fact 1 ic Orange
31 "" x_fact 1 y_fact 1 ic Orange
32 "" x_fact 1 y_fact 1 ic Orange
33 "" x_fact 1 y_fact 1 ic Orange
34 "" x_fact 1 y_fact 1 ic Green
35 "" x_fact 1 y_fact 1 ic Orange
36 "" x_fact 1 y_fact 1 ic Orange
37 "HSF1" x_fact 2 y_fact 2 ic Purple
38 "IER3" x_fact 2 y_fact 2 ic Purple
39 "" x_fact 1 y_fact 1 ic Orange
40 "" x_fact 1 y_fact 1 ic Orange
41 "" x_fact 1 y_fact 1 ic Orange
42 "KPNA2" x_fact 2 y_fact 2 ic Purple
43 "LAT" x_fact 2 y_fact 2 ic Purple
44 "" x_fact 1 y_fact 1 ic Orange
45 "" x_fact 1 y_fact 1 ic Orange
46 "" x_fact 1 y_fact 1 ic Orange
47 "" x_fact 1 y_fact 1 ic Orange
48 "" x_fact 1 y_fact 1 ic Orange
49 "" x_fact 1 y_fact 1 ic Orange
50 "OXCT1" x_fact 2 y_fact 2 ic Purple
51 "" x_fact 1 y_fact 1 ic Green
52 "PARVA" x_fact 2 y_fact 2 ic Purple
53 "" x_fact 1 y_fact 1 ic Orange
54 "" x_fact 1 y_fact 1 ic Green
55 "" x_fact 1 y_fact 1 ic Orange
56 "POLR2K" x_fact 2 y_fact 2 ic Purple
57 "" x_fact 1 y_fact 1 ic Orange
58 "" x_fact 1 y_fact 1 ic Orange
59 "" x_fact 1 y_fact 1 ic Orange
60 "" x_fact 1 y_fact 1 ic Orange
61 "PSMA4" x_fact 2 y_fact 2 ic Purple
62 "" x_fact 1 y_fact 1 ic Orange
63 "" x_fact 1 y_fact 1 ic Orange
64 "" x_fact 1 y_fact 1 ic Orange
65 "" x_fact 1 y_fact 1 ic Orange
66 "" x_fact 1 y_fact 1 ic Orange
67 "" x_fact 1 y_fact 1 ic Orange
68 "" x_fact 1 y_fact 1 ic Orange
69 "" x_fact 1 y_fact 1 ic Orange
70 "" x_fact 1 y_fact 1 ic Orange
71 "" x_fact 1 y_fact 1 ic Orange
72 "" x_fact 1 y_fact 1 ic Orange
73 "" x_fact 1 y_fact 1 ic Orange
74 "PTGS2" x_fact 2 y_fact 2 ic Purple
75 "" x_fact 1 y_fact 1 ic Orange
76 "" x_fact 1 y_fact 1 ic Orange
77 "" x_fact 1 y_fact 1 ic Orange
78 "" x_fact 1 y_fact 1 ic Orange
79 "PTPN2" x_fact 2 y_fact 2 ic Purple
80 "PXN" x_fact 2 y_fact 2 ic Purple
81 "PYGL" x_fact 2 y_fact 2 ic Purple
82 "" x_fact 1 y_fact 1 ic Orange
83 "" x_fact 1 y_fact 1 ic Orange
84 "" x_fact 1 y_fact 1 ic Green
85 "" x_fact 1 y_fact 1 ic Orange
86 "" x_fact 1 y_fact 1 ic Orange
87 "SKP1A" x_fact 2 y_fact 2 ic Purple
88 "" x_fact 1 y_fact 1 ic Orange
89 "SLAP1" x_fact 2 y_fact 2 ic Purple
90 "STAT3" x_fact 2 y_fact 2 ic Purple
91 "" x_fact 1 y_fact 1 ic Orange
92 "" x_fact 1 y_fact 1 ic Orange
93 "UQCRC1" x_fact 2 y_fact 2 ic Purple
94 "" x_fact 1 y_fact 1 ic Green
95 "VCAM1" x_fact 2 y_fact 2 ic Purple
96 "" x_fact 1 y_fact 1 ic Orange
*Edges
75 80 1
67 61 1
68 63 1
68 61 1
15 93 1
69 61 1
87 48 1
24 87 1
41 95 1
6 39 1
30 48 1
23 87 1
40 80 1
70 64 1
2 80 1
3 91 1
72 67 1
53 68 1
36 80 1
53 71 1
80 44 1
9 8 1
41 39 1
73 64 1
63 73 1
71 59 1
65 60 1
45 82 1
4 55 1
77 80 1
58 59 1
71 67 1
85 87 1
47 87 1
62 59 1
68 67 1
55 87 1
62 70 1
29 87 1
32 87 1
72 65 1
92 80 1
90 44 1
10 87 1
68 70 1
72 68 1
69 59 1
72 71 1
70 59 1
62 66 1
66 59 1
57 55 1
58 60 1
73 60 1
62 60 1
53 67 1
68 65 1
69 62 1
53 61 1
11 15 1
52 39 1
65 73 1
26 87 1
63 59 1
56 55 1
58 62 1
4 87 1
16 87 1
72 70 1
39 80 1
94 93 1
70 67 1
70 63 1
20 87 1
69 67 1
9 88 1
75 96 1
53 60 1
22 87 1
84 94 1
65 63 1
70 61 1
73 61 1
70 66 1
9 55 1
58 71 1
70 65 1
33 46 1
72 61 1
49 74 1
69 65 1
80 35 1
31 87 1
82 80 1
71 60 1
58 61 1
4 48 1
77 6 1
41 75 1
9 33 1
69 58 1
65 71 1
72 73 1
41 7 1
72 62 1
58 70 1
72 60 1
69 71 1
65 66 1
59 60 1
57 87 1
62 65 1
72 59 1
36 2 1
51 50 1
9 24 1
19 87 1
58 67 1
14 80 1
88 87 1
66 67 1
59 61 1
18 87 1
21 87 1
36 14 1
69 66 1
65 67 1
58 72 1
27 87 1
68 59 1
68 66 1
25 87 1
9 83 1
58 64 1
63 66 1
2 14 1
86 87 1
91 48 1
80 96 1
24 83 1
89 43 1
13 80 1
9 87 1
46 87 1
69 73 1
1 82 1
68 62 1
63 64 1
5 87 1
68 73 1
38 44 1
58 73 1
58 53 1
63 61 1
79 90 1
62 73 1
72 64 1
64 60 1
65 59 1
62 61 1
28 87 1
9 4 1
77 90 1
36 35 1
66 73 1
71 64 1
45 80 1
69 70 1
63 67 1
62 63 1
71 73 1
73 67 1
58 63 1
58 68 1
39 1 1
10 83 1
34 81 1
9 48 1
58 66 1
65 64 1
9 57 1
4 30 1
6 74 1
70 71 1
69 68 1
58 65 1
62 64 1
67 59 1
54 93 1
88 46 1
69 64 1
67 64 1
63 71 1
11 12 1
64 61 1
4 83 1
69 63 1
66 60 1
12 93 1
41 80 1
37 45 1
73 59 1
62 67 1
87 83 1
62 71 1
76 80 1
33 87 1
60 61 1
72 66 1
11 94 1
90 45 1
53 63 1
71 61 1
9 30 1
67 60 1
65 61 1
59 64 1
53 65 1
69 60 1
71 66 1
2 35 1
17 93 1
63 60 1
4 47 1
9 47 1
91 74 1
66 61 1
68 71 1
84 93 1
78 80 1
87 8 1
30 87 1
41 40 1
72 63 1
11 93 1
18 10 1
68 64 1
68 60 1
53 92 1
75 77 1
70 60 1
86 5 1
66 64 1
82 44 1
42 91 1
