# Supplementary material for: A computational analysis of protein-protein interaction networks in neurodegenerative diseases
Source: BMC Syst Biol. 2008 Jun 20;2:52. doi: 10.1186/1752-0509-2-52 (PMC2443111; doi:10.1186/1752-0509-2-52)
Supplement: Additional file 8 — adbrain. [file 1752-0509-2-52-S8.net]

*Vertices 134
1 "" x_fact 1 y_fact 1 ic Green
2 "" x_fact 1 y_fact 1 ic Orange
3 "" x_fact 1 y_fact 1 ic Orange
4 "APLP1" x_fact 2 y_fact 2 ic Purple
5 "" x_fact 1 y_fact 1 ic Orange
6 "ATF4" x_fact 2 y_fact 2 ic Purple
7 "B2M" x_fact 2 y_fact 2 ic Purple
8 "" x_fact 1 y_fact 1 ic Orange
9 "" x_fact 1 y_fact 1 ic Orange
10 "" x_fact 1 y_fact 1 ic Orange
11 "" x_fact 1 y_fact 1 ic Orange
12 "" x_fact 1 y_fact 1 ic Orange
13 "" x_fact 1 y_fact 1 ic Orange
14 "" x_fact 1 y_fact 1 ic Orange
15 "" x_fact 1 y_fact 1 ic Orange
16 "" x_fact 1 y_fact 1 ic Orange
17 "" x_fact 1 y_fact 1 ic Orange
18 "" x_fact 1 y_fact 1 ic Orange
19 "CD81" x_fact 2 y_fact 2 ic Purple
20 "" x_fact 1 y_fact 1 ic Orange
21 "" x_fact 1 y_fact 1 ic Orange
22 "" x_fact 1 y_fact 1 ic Orange
23 "" x_fact 1 y_fact 1 ic Orange
24 "" x_fact 1 y_fact 1 ic Orange
25 "CLU" x_fact 2 y_fact 2 ic Purple
26 "" x_fact 1 y_fact 1 ic Green
27 "" x_fact 1 y_fact 1 ic Orange
28 "" x_fact 1 y_fact 1 ic Orange
29 "" x_fact 1 y_fact 1 ic Orange
30 "" x_fact 1 y_fact 1 ic Orange
31 "" x_fact 1 y_fact 1 ic Green
32 "DMPK" x_fact 2 y_fact 2 ic Purple
33 "" x_fact 1 y_fact 1 ic Green
34 "DTNA" x_fact 2 y_fact 2 ic Purple
35 "" x_fact 1 y_fact 1 ic Green
36 "EEF1A1" x_fact 2 y_fact 2 ic Purple
37 "" x_fact 1 y_fact 1 ic Orange
38 "" x_fact 1 y_fact 1 ic Orange
39 "" x_fact 1 y_fact 1 ic Orange
40 "" x_fact 1 y_fact 1 ic Orange
41 "" x_fact 1 y_fact 1 ic Green
42 "" x_fact 1 y_fact 1 ic Orange
43 "" x_fact 1 y_fact 1 ic Green
44 "" x_fact 1 y_fact 1 ic Orange
45 "" x_fact 1 y_fact 1 ic Orange
46 "FLT1" x_fact 2 y_fact 2 ic Purple
47 "" x_fact 1 y_fact 1 ic Green
48 "" x_fact 1 y_fact 1 ic Orange
49 "" x_fact 1 y_fact 1 ic Green
50 "" x_fact 1 y_fact 1 ic Orange
51 "" x_fact 1 y_fact 1 ic Green
52 "" x_fact 1 y_fact 1 ic Orange
53 "" x_fact 1 y_fact 1 ic Green
54 "" x_fact 1 y_fact 1 ic Green
55 "" x_fact 1 y_fact 1 ic Orange
56 "" x_fact 1 y_fact 1 ic Orange
57 "GRP58" x_fact 2 y_fact 2 ic Purple
58 "" x_fact 1 y_fact 1 ic Green
59 "GSTM2" x_fact 2 y_fact 2 ic Purple
60 "" x_fact 1 y_fact 1 ic Green
61 "" x_fact 1 y_fact 1 ic Orange
62 "" x_fact 1 y_fact 1 ic Green
63 "HBB" x_fact 2 y_fact 2 ic Purple
64 "" x_fact 1 y_fact 1 ic Green
65 "" x_fact 1 y_fact 1 ic Orange
66 "" x_fact 1 y_fact 1 ic Orange
67 "HLA-B" x_fact 2 y_fact 2 ic Purple
68 "" x_fact 1 y_fact 1 ic Orange
69 "" x_fact 1 y_fact 1 ic Orange
70 "" x_fact 1 y_fact 1 ic Orange
71 "" x_fact 1 y_fact 1 ic Orange
72 "" x_fact 1 y_fact 1 ic Orange
73 "" x_fact 1 y_fact 1 ic Green
74 "" x_fact 1 y_fact 1 ic Orange
75 "IGHM" x_fact 2 y_fact 2 ic Purple
76 "" x_fact 1 y_fact 1 ic Orange
77 "" x_fact 1 y_fact 1 ic Orange
78 "" x_fact 1 y_fact 1 ic Green
79 "" x_fact 1 y_fact 1 ic Orange
80 "" x_fact 1 y_fact 1 ic Orange
81 "" x_fact 1 y_fact 1 ic Orange
82 "" x_fact 1 y_fact 1 ic Orange
83 "" x_fact 1 y_fact 1 ic Orange
84 "KRT8" x_fact 2 y_fact 2 ic Purple
85 "LIMS2" x_fact 2 y_fact 2 ic Purple
86 "" x_fact 1 y_fact 1 ic Orange
87 "" x_fact 1 y_fact 1 ic Orange
88 "" x_fact 1 y_fact 1 ic Orange
89 "" x_fact 1 y_fact 1 ic Orange
90 "" x_fact 1 y_fact 1 ic Orange
91 "" x_fact 1 y_fact 1 ic Orange
92 "" x_fact 1 y_fact 1 ic Green
93 "" x_fact 1 y_fact 1 ic Green
94 "" x_fact 1 y_fact 1 ic Orange
95 "PLEKHB1" x_fact 2 y_fact 2 ic Purple
96 "PLP1" x_fact 2 y_fact 2 ic Purple
97 "" x_fact 1 y_fact 1 ic Orange
98 "" x_fact 1 y_fact 1 ic Green
99 "PRDX1" x_fact 2 y_fact 2 ic Purple
100 "" x_fact 1 y_fact 1 ic Green
101 "" x_fact 1 y_fact 1 ic Green
102 "" x_fact 1 y_fact 1 ic Orange
103 "PTS" x_fact 2 y_fact 2 ic Purple
104 "" x_fact 1 y_fact 1 ic Orange
105 "RANGAP1" x_fact 2 y_fact 2 ic Purple
106 "" x_fact 1 y_fact 1 ic Green
107 "" x_fact 1 y_fact 1 ic Green
108 "SEPT2" x_fact 2 y_fact 2 ic Purple
109 "" x_fact 1 y_fact 1 ic Green
110 "" x_fact 1 y_fact 1 ic Green
111 "" x_fact 1 y_fact 1 ic Green
112 "SEPT7" x_fact 2 y_fact 2 ic Purple
113 "" x_fact 1 y_fact 1 ic Green
114 "" x_fact 1 y_fact 1 ic Green
115 "SERPINA8" x_fact 2 y_fact 2 ic Purple
116 "" x_fact 1 y_fact 1 ic Green
117 "" x_fact 1 y_fact 1 ic Green
118 "" x_fact 1 y_fact 1 ic Green
119 "" x_fact 1 y_fact 1 ic Orange
120 "" x_fact 1 y_fact 1 ic Orange
121 "" x_fact 1 y_fact 1 ic Orange
122 "" x_fact 1 y_fact 1 ic Orange
123 "" x_fact 1 y_fact 1 ic Orange
124 "" x_fact 1 y_fact 1 ic Orange
125 "" x_fact 1 y_fact 1 ic Orange
126 "TSPAN3" x_fact 2 y_fact 2 ic Purple
127 "" x_fact 1 y_fact 1 ic Orange
128 "" x_fact 1 y_fact 1 ic Orange
129 "" x_fact 1 y_fact 1 ic Green
130 "" x_fact 1 y_fact 1 ic Green
131 "" x_fact 1 y_fact 1 ic Green
132 "" x_fact 1 y_fact 1 ic Orange
133 "" x_fact 1 y_fact 1 ic Orange
134 "" x_fact 1 y_fact 1 ic Orange
*Edges
34 118 1
110 109 1
36 132 1
71 7 1
88 52 1
57 11 1
7 69 1
116 99 1
7 16 1
38 39 1
85 76 1
7 10 1
36 40 1
19 102 1
80 120 1
128 121 1
10 123 1
10 94 1
6 23 1
7 70 1
129 41 1
36 52 1
28 4 1
58 59 1
79 76 1
6 22 1
105 5 1
105 120 1
6 48 1
66 42 1
67 87 1
128 80 1
1 115 1
111 109 1
128 104 1
71 122 1
56 6 1
79 18 1
8 57 1
83 12 1
36 38 1
67 81 1
108 113 1
129 118 1
64 63 1
130 46 1
131 75 1
36 50 1
13 19 1
129 34 1
67 42 1
36 91 1
130 93 1
61 48 1
71 82 1
40 91 1
36 134 1
108 110 1
37 39 1
67 82 1
122 57 1
79 126 1
35 34 1
57 119 1
48 23 1
36 39 1
71 87 1
63 62 1
38 48 1
111 114 1
66 57 1
66 7 1
16 11 1
35 129 1
103 54 1
60 59 1
47 103 1
25 26 1
71 77 1
10 16 1
37 38 1
36 72 1
27 13 1
108 109 1
95 53 1
99 117 1
61 6 1
32 98 1
108 112 1
104 5 1
10 68 1
36 37 1
14 7 1
34 41 1
112 114 1
10 69 1
6 97 1
67 7 1
40 72 1
46 93 1
66 77 1
66 87 1
112 110 1
67 77 1
73 63 1
108 106 1
105 121 1
12 90 1
132 5 1
66 20 1
36 88 1
78 99 1
92 103 1
72 91 1
79 19 1
20 68 1
66 123 1
3 4 1
79 21 1
43 96 1
7 68 1
7 45 1
79 24 1
74 19 1
87 70 1
105 104 1
113 109 1
36 133 1
122 70 1
27 72 1
80 6 1
7 87 1
101 115 1
6 125 1
108 107 1
89 6 1
10 11 1
6 55 1
12 84 1
7 17 1
124 42 1
128 120 1
30 22 1
110 107 1
36 29 1
108 111 1
18 21 1
105 128 1
57 123 1
49 25 1
7 20 1
31 34 1
27 19 1
33 115 1
84 94 1
19 21 1
67 20 1
31 129 1
7 15 1
110 113 1
100 99 1
19 18 1
80 48 1
122 123 1
38 50 1
7 65 1
30 125 1
84 9 1
87 68 1
103 51 1
6 90 1
102 21 1
67 86 1
67 124 1
30 48 1
6 127 1
71 20 1
66 124 1
31 118 1
126 24 1
36 44 1
84 2 1
79 11 1
79 28 1
82 69 1
30 6 1
52 50 1
83 84 1
31 35 1
10 57 1
108 114 1
